# Supplementary material for: Unveiling Endogenous Serum Peptides as Potential Biomarkers for Hepatocellular Carcinoma in Patients with Liver Cirrhosis
Source: J Proteome Res. 2024 Aug 23;23(9):3974–83. doi: 10.1021/acs.jproteome.4c00269 (PMC11385380; doi:10.1021/acs.jproteome.4c00269)
Supplement: Supplementary file 2 — pr4c00269_si_002.xlsx [file pr4c00269_si_002.xlsx]

## Sheet: Cover Page
Unveiling Endogenous Serum Peptides as Potential Biomarkers for Hepatocellular Carcinoma in Patients with Liver Cirrhosis
Muhammad Salman Sajid1, Yuansong Ding1, Rency S. Varghese1, Alexander Kroemer2, Habtom W. Ressom1*
1 Department of Oncology, Lombardi Comprehensive Cancer Center, Georgetown University Medical Center, Washington, DC 20057, USA.
2 MedStar Georgetown Transplant Institute, MedStar Georgetown University Hospital and the Center for Translational Transplant Medicine, Georgetown University Medical Center, Washington, DC, 20057, USA
*Corresponding Author
Prof. Habtom W. Ressom
Department of Oncology
Genomics and Epigenomics Shared Resource
Lombardi Comprehensive Cancer Center
Georgetown University Medical Center
Washington, DC 20057, USA
Email: hwr@georgetown.edu
Table of Content
Table S1: Details of 2,568 endogenous peptides identified (XLSX)
Table S2: Details of endogenous peptides after filtration and imputation (XLSX)
Table S3: Results of Chi-Square test (XLSX)
Table S6: Results of Causal Network Analysis using IPA (XLSX)

## Sheet: Table S1
Table S1: Details of 2,568 endogenous peptides identified
Confidence	Sequence	Qvality PEP	Qvality q-value	SVM_Score	# PSMs	Master Protein Accessions	Master Protein Descriptions	# Missed Cleavages	Theo. MH+ [Da]	Abundance: F21: Sample, CRR	Abundance: F22: Sample, CRR	Abundance: F23: Sample, CRR	Abundance: F24: Sample, CRR	Abundance: F25: Sample, CRR	Abundance: F26: Sample, CRR	Abundance: F27: Sample, CRR	Abundance: F28: Sample, CRR	Abundance: F29: Sample, CRR	Abundance: F30: Sample, CRR	Abundance: F31: Sample, CRR	Abundance: F32: Sample, CRR	Abundance: F33: Sample, CRR	Abundance: F34: Sample, CRR	Abundance: F35: Sample, CRR	Abundance: F36: Sample, CRR	Abundance: F37: Sample, CRR	Abundance: F38: Sample, CRR	Abundance: F39: Sample, CRR	Abundance: F40: Sample, CRR	Abundance: F1: Sample, HCC	Abundance: F2: Sample, HCC	Abundance: F3: Sample, HCC	Abundance: F4: Sample, HCC	Abundance: F5: Sample, HCC	Abundance: F6: Sample, HCC	Abundance: F7: Sample, HCC	Abundance: F8: Sample, HCC	Abundance: F9: Sample, HCC	Abundance: F10: Sample, HCC	Abundance: F11: Sample, HCC	Abundance: F12: Sample, HCC	Abundance: F13: Sample, HCC	Abundance: F14: Sample, HCC	Abundance: F15: Sample, HCC	Abundance: F16: Sample, HCC	Abundance: F17: Sample, HCC	Abundance: F18: Sample, HCC	Abundance: F19: Sample, HCC	Abundance: F20: Sample, HCC
High	AADFVESKD	0.0135984	0.000528521	0.672	41	P02768	Albumin	0	981.452	737521	2.55874e+06	4.52883e+06	823972	5.35667e+06	917927	3.76113e+06	7094545	2.82227e+06	2.20391e+06	1812158	2878161	2.75138e+06	2.08931e+06	1.23381e+06	4.27859e+06	1870569	5.81696e+06	2.60497e+06	2.2663e+06	5819484	2.8323e+06	3.04198e+06	2.19268e+06	2.85476e+06	3916579	4086701	2.39858e+06	3.16324e+06	4172713	1.93838e+06	2585525	1.92482e+06	2.52578e+06	3.60764e+06	4.29184e+06	1.96829e+06	2171989	2.23947e+06	3217148
High	PEQTPVLKPEEEAPAPEVGASKPEGID	3.35834e-07	0.000528521	3.313	79	P04004	Vitronectin	0	2814.4	1.55823e+06	903234	985267	1.02593e+06	2.15123e+06	1.05846e+06	1.71604e+06	967291	1416330	664896	930079	715770	363909	255356	1.12342e+06	1.57739e+06	467293	993655	420272	903707	826846	1.89623e+06	805686	928068	2.56629e+06	1.12661e+06	825229	792875	876133	2.096e+06	1.19007e+06	614770	1.02516e+06	2.23285e+06	1105244	128853	641978	682233	577369	813841
High	PEQTPVLKPEEEAPAPEVGASKPEG	0.00319021	0.000528521	1.026	11	P04004	Vitronectin	0	2586.29	256582	124656	201627	145004	285109	192238	256344	144333	83637.2	117043	170182	119194	47017.9	60320.2	192373	221244	66661.9		66433.6	252763	262043	285610	118596	138784	353745	230183	147111	110657	108525	250661	180995	102274	230711	389544	176142	47851.6	100641	161443	104722	139791
High	PEQTPVLKPEEEAPAPEVGASKPE	0.00513996	0.000528521	0.907	4	P04004	Vitronectin	0	2529.27	185223	93620.4	144178		222567		215452	93671.8	149048	56962.8	145330	87001	59001.2	33051.8	134334	166988	37220.9	98256.8	47626.7	141084		219303	109934	92873.5	286347	127357	98654.9	87825.1	85290.8	187701	137153	78758.9	150384	282282	113897	33943.3	59643.5	102765	77809.7	91691
High	PEQTPVLKPEEEAPAPEVG	0.0061135	0.000528521	0.864	13	P04004	Vitronectin	0	2017.01	279892	139637	215357	184753	281351	190526	290463	167198	218154	110882	184345	95389.2	70508.1	30755.1	143638	197967	55508.5	137277	59153.3	198383	266748	308499	209820	124825	412077	241366	145772	103817	102287	332948	162809	124491	182434	229922	150972	63268	94387.2	122688	119210	126359
High	PEQGVEVTGQYEREKA	0.00641818	0.000528521	0.852	1	Q14624	Inter-alpha-trypsin inhibitor heavy chain H4	0	1819.88	616593	529940	251894	669668	494678	816117	442972	383028	643396	693908	490463	318889	405932	288243	764568	564235	277854	477236	328062	419905	1.01036e+06	539580	354284	341007	368754	488265	391444	605574	631056	246684	491542	461657	548698	704505	341542	227868	469227	371914	469417	679742
High	PENNYKTTPPVLDSDGSF	0.00570752	0.000528521	0.881	1	P01861	Immunoglobulin heavy constant gamma 4	0	1980.92	108416	87815.5	64845.9	60915.3	69714.6	74865.6	65832.4	56797.3		89645.6	11456	49286.7	122050	40670.9	85734.6	62762.4	81436.2	107426	61351.4	27416.1	105362	181676	140012	72178.6	150210	110328	38301.7	245008	122662	73193.8	73268.6	73304.2	105769	20219.8	109801	6111.99	159085	19958.7	94666.7	92435.3
High	PENNYKTTPPVLDSDG	8.04334e-05	0.000528521	1.945	73	P01861; P0DOX5	Immunoglobulin heavy constant gamma 4 Immunoglobulin gamma-1 heavy chain	0	1746.82	3.01645e+06	2.91461e+06	2.34964e+06	1610591	3.23788e+06	1.51571e+06	2.62372e+06	1944016	1.22205e+06	2.63244e+06	1187398	2.51028e+06	3.8561e+06	1.59034e+06	2219509	2232594	2896235	2.68647e+06	2.42759e+06	1.11622e+06	2.98927e+06	4.04549e+06	3.6239e+06	2.18834e+06	3.23344e+06	3.38808e+06	1.12259e+06	6.27456e+06	3584042	1.58924e+06	2.34285e+06	2.27631e+06	2695594	828775	2.63621e+06	324491	4082107	1.08789e+06	3212570	2.77197e+06
High	PENNYKTTPPVLDSD	1.08594e-05	0.000528521	2.445	102	P01861; P0DOX5	Immunoglobulin heavy constant gamma 4 Immunoglobulin gamma-1 heavy chain	0	1689.8	2.09999e+07	2.14259e+07	1.65585e+07	11357460	2.04239e+07	12430868	2.07419e+07	1.43027e+07	8.96795e+06	1.85161e+07	8.00086e+06	1.71447e+07	3.33638e+07	1.21792e+07	1.53551e+07	1.5129e+07	2.15295e+07	19231884	2.05936e+07	8523846	2.09407e+07	2.6046e+07	2.42773e+07	1.39921e+07	1.93501e+07	2.25142e+07	5.79171e+06	3.75491e+07	2.2831e+07	9.89494e+06	1.45353e+07	1.46135e+07	1.73237e+07	5.30312e+06	1.73088e+07	2.13018e+06	3.13156e+07	6.95148e+06	2.07827e+07	1.73226e+07
High	PENNYKTTPPVLDS	0.0141389	0.000528521	0.663	9	P01861; P0DOX5	Immunoglobulin heavy constant gamma 4 Immunoglobulin gamma-1 heavy chain	0	1574.77	893742	760411	605521	524720	818557	528569	698620	564527	367300	667648		616349	1.03298e+06	440949	626988	618583	756296	740379	692364	353910	959587	1.05206e+06	850870	537242	766877	893177	249677		893820	463489	613224	529969	633142	258349	594020	110742	1069517	260090	774581	705025
High	PENNYKTTPPVLD	0.000476068	0.000528521	1.501	83	P01861; P0DOX5	Immunoglobulin heavy constant gamma 4 Immunoglobulin gamma-1 heavy chain	0	1487.74	7365403	6.86413e+06	5.27701e+06	4.35103e+06	6.45855e+06	4.73201e+06	6.42171e+06	4.49661e+06	3067635	5383067	2677569	4.93809e+06	9.36121e+06	3.79178e+06	6006455	5.17751e+06	7021320	6.90036e+06	6163786	3.68841e+06	8878811	9682458	8237869	5342553	6569036	7580641	2.34099e+06	13376038	7.09075e+06	3.63526e+06	5396821	4.54875e+06	5733427	2163394	6.77625e+06	781793	9734142	2.30494e+06	7155131	6009171
High	PENNYKTTPPMLDSD	0.00065849	0.000528521	1.42	109	P01859	Immunoglobulin heavy constant gamma 2	0	1737.76	1.34308e+06	2.80552e+06	1.19663e+06	507485	1.69288e+06	515403	1.61776e+06	1309691	1.11428e+06	1.51317e+06	459389	1.09166e+06	1.71635e+06	693155	879675	1.40325e+06	2.12112e+06	1.46128e+06	926282	1.11438e+06	1.53768e+06	315786	420681	2.79273e+06	763798	3.49222e+06	1.46617e+06	1.97494e+06	647733	1.07972e+06	1.03469e+06	1.57761e+06	2.89706e+06	610285	987996	497895	4.25157e+06	989311	1.24168e+06	849593
High	PENNYKTTPPMLDSD	0.000104768	0.000528521	1.879	48	P01859	Immunoglobulin heavy constant gamma 2	0	1721.77	3.24118e+06	1.5985e+06	845276	1002226	750517	1.02583e+06	881286	1.15848e+06	836294	744163	221750	916124	22521.7	353603	532818	963608	1.73438e+06	1.11092e+06	578896	271064	29554.4	66484.8	189173	1.20865e+06	494835	1302449	395835	1.51804e+06	370858	499980	797801	934031	1.33052e+06	406133	751618	184798	1.1057e+06	129111	291254	437171
High	PENNYKTTPPMLD	0.00816835	0.000528521	0.793	24	P01859	Immunoglobulin heavy constant gamma 2	0	1535.7	932799	2.01489e+06	809891	293929	814109	298773	694909	1.00926e+06	749083	1.28234e+06	314211	841116	1.21706e+06	524435	744164	1.05066e+06	1.49643e+06	1.20231e+06	621465	501156	1.20832e+06	271558	375799	2.02402e+06	616840	2643185	974777	1.40942e+06	575815	834809	742874	1.22117e+06	2.08387e+06	431983	819312	405069	3.26304e+06	698188	951471	642033
High	PENNYKTTPPMLD	0.012266	0.000528521	0.696	6	P01859	Immunoglobulin heavy constant gamma 2	0	1519.71	1.19717e+06	664441	261147	334603	238570	395668	344064	567496	319806	389812	87022.5	471535	64061.3	158948	185496	376648	860441	435969	357421	124887			78304.6	479638	222766	468353	164958	711590	172306	193417	315192	411123	499051	169210	260994	125942	474748	16779.3	103902	213221
High	PELTESSGSASHID	0.000552105	0.000528521	1.464	22	P02748	Complement component C9	0	1429.64	2618608	1.68644e+06	626396	3.191e+06	1.49791e+06	3.55886e+06	1.81154e+06	840499	1.73392e+06	1659488	1.92755e+06	1.40628e+06	1.44015e+06	1.07504e+06	1.50606e+06	1.33969e+06	1.58631e+06	1.78837e+06	1655488	2858890	2.19711e+06	1.40496e+06	1.29193e+06	680161	2.20305e+06	1.61684e+06	1.76034e+06	578943	550347	2.02064e+06	1.96468e+06	1.58126e+06	1.52455e+06	2290166	1.52925e+06	823317	2.1191e+06	1.2089e+06	2334216	1.75628e+06
High	PELLGGPSVFLFPPKPKD	3.51082e-05	0.000528521	2.152	120	P0DOX5; P01860	Immunoglobulin gamma-1 heavy chain Immunoglobulin heavy constant gamma 3	0	1938.07	1.72436e+06	1.0478e+06	682366	1.50467e+06	2.72413e+06	1.27784e+06	4.98172e+06	1.96334e+06	1.09658e+06	2.30853e+06	773270	2.50492e+06	152098	286274	1.11029e+06	1.26385e+06	795575	2.6347e+06	2.1285e+06	881108	381564	1.2822e+06	404624	554729	1.94037e+06	1.93227e+06	837758	4.45333e+06	6.87461e+06	3.89906e+06	523014	995131	1.35154e+06	492693	1.92755e+06	7243.42	639465	151746	313321	503290
High	PEDGETIYAEKFQG	0.00696205	0.000528521	0.832	2	A0A0G2JMI3	Immunoglobulin heavy variable 1-69-2	0	1583.72	45586.8	92850.7	58014.6	151622	40409.4	162924	31830.2	63427.9	33838.8	32144.4	8343.75		23378.6	15408	156513	45688.2		67560.3			139185	655616	64079.4	60656.3	81837.5	53983.2	232861		25385.9	39124.2	12607.2	15272.3	40188.8	61944.5	25199.7		17205.6		17626.5	26606.7
High	PEAVKGQTLLAVAKSQ	0.00734156	0.000528521	0.819	3	P02750	Leucine-rich alpha-2-glycoprotein	0	1639.94	2.53034e+06	518872	387171	597416	742830	673578	565921	376436	1.57135e+06	681696	1.66957e+06	506782	328436	295338	1.06378e+06	662832	723654	580178	354538	1.5192e+06	1.0412e+06	899086	681873	467692	1.01583e+06	849379	582781	387923	495334	647849	1.06234e+06	590529	761804	1213432	817256	264250	812256	959090	896542	892578
High	PDTGLLRNLGPLDREAID	0.000386569	0.000528521	1.553	4	Q9BYE9	Cadherin-related family member 2	0	1965.04	171175		185596	1.31978e+06	305414	923494		77985.3	241546		32800.1	59108.9	49456.4	102739	1.00168e+06	130122		167529	67274.2	101619	55597.6	194932	75609.9	75146.8	279563	99997.8	96942.9	92935.4	338514	309664	408799	48011	118016		103346			165465		68997
High	PDSTGALVEEED	0.00746271	0.000528521	0.815	66	P36955	Pigment epithelium-derived factor	0	1261.54	2.05048e+06	4.19224e+06	2.80756e+06	2.31206e+06	3.00171e+06	2.52101e+06	2.69378e+06	2.81544e+06	2.54435e+06	1.67796e+06	3.5266e+06	1.96352e+06	3.52312e+06	960289	1.90616e+06	3.61801e+06	2.69118e+06	3.24427e+06	3.0704e+06	3.42595e+06	4.85849e+06	3.49004e+06	3.76246e+06	3.02339e+06	3.35351e+06	1903520	4832269	2.19074e+06	2.7718e+06	3532190	2.14692e+06	2.13444e+06	2.09072e+06	2.69311e+06	2.65838e+06	2.72314e+06	3.12022e+06	2.83641e+06	3.54925e+06	2.55697e+06
High	PDRFRPDGLPKKY	0.0134234	0.000528521	0.675	51	P35542	Serum amyloid A-4 protein	0	1588.86	1.68861e+08	2.88436e+06	3.82577e+07	1.59674e+08	1.20674e+08	9.43668e+07	7.51299e+07	2.68902e+07	5.02277e+07	1.77465e+07	3.55852e+07	2.93872e+07	27738.3	1.78837e+07	5.00936e+07	2.8016e+07	1.33211e+07	2.25798e+07	6.09125e+07	2.7837e+07	5.98482e+07	47391729	1.48542e+07	1.11262e+07	2.62304e+07	4.30533e+06	1.9272e+07	8.12889e+06	1.50667e+07	1.41186e+07	4.1902e+07	5.41096e+06	1.94953e+07	3.27505e+07	1.34975e+07	1.66065e+06	1.31446e+07	2.90751e+06	6.6213e+06	4.53436e+06
High	PDQTDGLGLSYLSSHIANVERVPFD	2.82707e-07	0.000528521	3.356	29	P06396	Gelsolin	0	2730.34	298528	30509.3	74628.4	535994	707057	20040	1.18993e+06	196406	748380	446648	555439	396599		221925	366403	257896	5555.4		333748	1.22991e+06		201932			155930	252978	33042	289117	3.21822e+06	1.57333e+06	529454		654061	1.25765e+06	525592					62705.2
High	PDQTDGLGLSYLSSHIA	0.000212001	0.000528521	1.703	13	P06396	Gelsolin	0	1773.87	79863.9	88738.1	107313	89917.6	246124	109156	575378	130540	143116	168234	171819	154419	254610	75401.4	157100	219401	50840.6	169573	279290	240937	114692	162383	306938	337903	362478	187507	124651	228752	309256	272175	138999	188859	182782	223920	187566		94770.9	29985	126158	285519
High	PDLKLVPPMEEDYPQFGSPK	0.000315155	0.000528521	1.604	31	P08697	Alpha-2-antiplasmin	0	2303.13	72941.2	222211	182602	140604	271697	146911	189878	180938	174581	120175	169402	165277	193555	69731.6	123106	257162	157588	166176	194613	180860		315148	315342		425493	123810	585035	68644	139820	231804	141824		274408	368728	119397	46388.8	293117	71033.6	75132.9	123240
High	PDLKLVPPMEEDYPQFGSPK	0.000418806	0.000528521	1.533	15	P08697	Alpha-2-antiplasmin	0	2287.13	365535	75121.9	112313	383233	459544	213832	573177	256295	256650	92933.6	240185	361513		93635	180444	359507	103001	138122	259463	135612		157556		74677.5	243801	144954	33007.7	66437.7	208606	117171	258484		67382.8	575206	91928.3		44657.8			131822
High	PDGSPAYRVPVAVQGEDTVQSLTQGD	7.94728e-05	0.000528521	1.948	26	P01024	Complement C3	0	2686.3	359642	81491.8	143978	245753	396729	181337	465848	227083	354120	192972	136578	98845.8	133445	180767	222681	252210	84241.1	222406	133724	161480	66138.3	455461	57390.6	188044	649492	233692	346698	132384	262672	638773	310222	171301	307728	681188	162939	12668.6	86796	166167	119968	324893
High	PDGSPAYRVPVAVQGED	0.00116285	0.000528521	1.278	16	P01024	Complement C3	0	1756.85	448709	136604	274630	254420	347366	279940	326807	224515	386762	135035	164485	101672	125184	57344.7	179508	255972	61058.2	142979	114943	154000	366966	459877	209353	207639	411502	224062	203610	178930	219065	508069	275101	75997.1	200217	301914	190553	55064.6	104831	168190	124707	175687
High	PDAPRIKKIVQKKLAGDESAD	5.38808e-06	0.000528521	2.62	136	P02775	Platelet basic protein	0	2279.27	5.93187e+07	1.30854e+06	30195879	2.94591e+07	7.38945e+07	4.44592e+06	4.27536e+07	3.34452e+06	1.88997e+07	2.61621e+06	3.01748e+06	1.05553e+06		850932	3232413	2.79521e+06		2.46108e+06	6.78194e+06	2.04627e+06	1.00907e+07	1.29891e+07	200587	689480	8.57966e+06	1.8592e+07	815355	6684.22	1.0708e+07	1.88881e+07	4.14225e+06	8931.13	1.36424e+07	8.97901e+06	3.28154e+06			16506.2	10219.5
High	PERLGREGVQKEDIPPADLSDQVPD	0.00115358	0.000528521	1.28	379	P01024	Complement C3	0	2760.38	6.30697e+06	1.34738e+06	7.18904e+06	4.70945e+06	7.59192e+06	2.24686e+06	9.19285e+06	6.15718e+06	9.35257e+06	1.20547e+06	4.36402e+06	1.90775e+06	1.16917e+06	333784	3.6608e+06	4.45318e+06	1.78055e+06	5.50061e+06	2.20681e+06	6.01592e+06	7.98549e+06	7.39384e+06	2.49669e+06	3.89918e+06	5.75903e+06	6.74214e+06	7.26135e+06	2.12513e+06	5.54932e+06	1.23031e+07	3.64715e+06	2.85202e+06	4.17044e+06	4.85369e+06	3.82159e+06	447860	1.16632e+06	1.55098e+06	1.62587e+06	1.68017e+06
High	PERLGREGVQKEDIPPADLSDQVPDTE	0.0072225	0.000528521	0.823	28	P01024	Complement C3	0	2990.47	212556	152746	347263	147731	190510	128832	430372	234851	564590	93062.7	198882	19286.2		53288.2	201915	393232	48889.5	185531	88207.3	256945	66953.2	677375	194237	204717	388398	154927	331147	115808	407927	434503	428506	65855.8	280231	395578	183445	15665.2	40983.3	46874.6	169921	88166.9
High	PERLGREGVQKEDIPPADLSDQVPDTESETRILLQGTPVAQMTED	0.000503522	0.000528521	1.487	24	P01024	Complement C3	0	4960.45	611644			371003	497560	8762.7	741138	8788.6	323660		258342																		186695		1.61314e+06		19342.6	208783
High	PERLGREGVQKEDIPPADLSDQVPDTESETRILLQGTPVAQMTED	0.000610244	0.000528521	1.439	46	P01024	Complement C3	0	4976.44	275263			173958	859103	96270.7	700055	185104	133311	234634	8648.51	18892		190629	158579	282872			201723	313143		7303.6			79086.2	55595.5		15364.3	1.08551e+06	1.58336e+06	445226		682543	1.05613e+06	1.01667e+06
High	PKKGHIYQGSEADSVFSGFLIFPSA	0.000455551	0.000528521	1.512	56	P02745	Complement C1q subcomponent subunit A	0	2682.36	1.04517e+07	55824.1	14943.4	1.20475e+06	644293	1.53119e+06	383033	43731.3	4.73231e+06	2.67482e+06	2.56295e+06	1.48919e+06	3576.25	1.01292e+06	131404	136722			446093	733655	12876.1	43569.3	36971		29495.3	542928		109713	980633	419546	4.9719e+06	45932.8	583141	731249	1.69449e+06		37725.1	34530.7
High	PKGNRIAQWQSFQLEG	0.0105738	0.000528521	0.731	15	P01023	Alpha-2-macroglobulin	0	1858.96	1.40303e+06	438433	1659130	1.59557e+06	2.21232e+06	1.7739e+06	2.4791e+06	1.61677e+06	2608881	745505	1.35641e+06	1.47025e+06		805991	2186044	2.57102e+06		1375482	1.00355e+06	1.27913e+06	263202	895591		191318	759017	1.07139e+06	505447	819448	1430582	888784	2.49134e+06	93033	880238	2.11715e+06	2.23946e+06	28759.6	115768	146672	83402.6	213731
High	PKEYANQFMWEYSTNYG	0.0112178	0.000528521	0.717	2	P02774	Vitamin D-binding protein	0	2127.91	210527	10413.4	23021.6	143570	124805	180269	128373	34084.6	159196		46769.6	21596.1		8761.32	28426.5	48537.5		34648.8	29614.6	24205.3		12229.8			17206	8237.22			16605		92099.4		11030.6	32362.2
High	PKAGAEPASEREVS	0.00194156	0.000528521	1.15	52	P01042-2	Isoform LMW of Kininogen-1	0	1427.71	2.97601e+06	621976	1250398	1.4426e+06	1.97458e+06	1.50562e+06	1.58299e+06	1.0105e+06	1.34045e+06	705264	999482	680889	736792	638613	630369	1.63086e+06	243181	821914	1.11954e+06	936762	700023	1.02558e+06	990095	577028	1.42825e+06	239315	948551	984451	678666	1.70662e+06	1.03956e+06	740618	331985	1.40405e+06	985724	420251	424242	399626	454632	754409
High	PGSSGTGGTATWKPGSSGPG	0.00397629	0.000528521	0.971	2	P02671	Fibrinogen alpha chain	0	1745.81		70110.9	41712.1	240168	89596.9	297606	34274.7	37372.8		50467.1	53165	33318.7	56619.3		116943	57391.5	28113.9		246924					37709.2			24762.5		58282.5	26489.7				37234.3					32353.4	37324.2
High	PGNTKVMD	0.0103103	0.000528521	0.737	9	P02774	Vitamin D-binding protein	0	877.408																					4.24312e+06
High	PGLARQAPKPRKQ	0.00252896	0.000528521	1.084	5	P81605	Dermcidin	0	1446.87				1.50608e+06		730898								33370.4					2864952
High	PGDDNNDIAPR	0.000345564	0.000528521	1.581	32	P12109	Collagen alpha-1(VI) chain	0	1183.53	734804	675814	392364	332035		364683		1.54076e+06	1.55401e+06	750671	1.68085e+06	1.24128e+06	784751	944053	559748	713419	659187	387738	765782	739935	795363	794972	438681	429577	505803	1.8793e+06	265486	653080	1.0655e+06	623102	630788	921805	884370	576542	1.35549e+06	272202	706932	658920	1.20242e+06	458231
High	PFEDHVKLVNEVTEFAKTCVADESAENC	0.00478138	0.000528521	0.925	3	P02768	Albumin	0	3238.47			33171.7	72804.3	68219.1		23041	5380.41			3.83371e+06	464862						20628.9									13325	25979.8	227700		245970		40379
High	PFEDHVKLVNEVTEFAK	1.71368e-07	0.000528521	3.481	13	P02768	Albumin	0	2002.03	167386	266539	287351	1.31594e+06	500415	948706	1.60513e+06	677680	421993	477044	1.8248e+06	1.66432e+06	10908.9	236907	520971	522622	339137	281176	419766	352828	148635				581977	422131	398659	465479	1.42564e+06	834479	449124	187202	535537	1.6936e+06	653822	4430.09	141683	140478	59165.9	337194
High	PFEDHVKLVNEVTEFA	0.0049773	0.000528521	0.915	2	P02768	Albumin	0	1873.93	322312	195899	77523.8	633316	527059	498788	751164	430271	294498	550378	1.29668e+06	688329		278994	494107	328408	98939.7	187838	240947	339421	64004.5	215573	23358.6	132046	357915	385821	187726	295274	782066	413837	459476		754880	1508744	588564		4073.14	148062		346393
High	PEVQFNWYVDGVEVHNAKTKPREEQF	0.00752409	0.000528521	0.813	2	P01861; P01859	Immunoglobulin heavy constant gamma 4 Immunoglobulin heavy constant gamma 2	0	3146.53	1.1645e+06		21423.8	14621.8	28990.3	22770.4					17197.7		7620.87							66438.5				16312.2	25338.6	50635.1	12193.2			36191.5		10984.8		33847.7		3959.21		4904.23	27808.9	52455.3
High	PEVQFNWYVDGVEVHNAKTKPR	0.00192607	0.000528521	1.152	2	P01861; P01859	Immunoglobulin heavy constant gamma 4 Immunoglobulin heavy constant gamma 2	0	2613.32	693718				158807	240123	152484				7160.06			33996.1	16081.4									9583.08		54390.2			13131.2		10041.9			17164
High	PDAPPSPPLGAPGLPPAGSPPDSHVLLAAPPGHQLHRAHYD	2.11043e-07	0.000528521	3.429	121	P02765	Alpha-2-HS-glycoprotein	0	4104.08	1.11104e+06	9522.21	21514.2	920715	7.45705e+06	1.13454e+06	6.76918e+06	85879	3.8777e+06	273737	2.41562e+06	3.67968e+06		528054	828150	2.54783e+06			1.96166e+06	1.83962e+06	789863	166908			1.95255e+06	3.63504e+06		39183.2	2.00407e+06	163177	1.00363e+06		2.2888e+06	2.36232e+06	2.63843e+06
High	PEVQFNWYVDGVEVH	0.000971086	0.000528521	1.323	3	P01861; P01859	Immunoglobulin heavy constant gamma 4 Immunoglobulin heavy constant gamma 2	0	1817.85	167251		8831.49	60102.9	78767.2	51449.3	90865.1				119367								11681.9		324479				12266.5	9961.89		11134.2	57210.7	30733.1	354178		36663.4	12545.6	12102.7
High	PEVKFNWYVDGVEVHNAKTKPREEQ	0.010012	0.000528521	0.744	4	P0DOX5	Immunoglobulin gamma-1 heavy chain	0	2999.5	1.48677e+06		10136.7	878072	800884	1.24866e+06	596417	53092.5	591490	157604	236553	405384		248523	88579.3	143000			63123.2	162588	71305.7	54676.6			41146.6	96121.5		14986.5	404243		547460		236354	13313.8
High	PEVKFNWYVDGVEVHNAKTKPREE	0.00174257	0.000528521	1.177	10	P0DOX5	Immunoglobulin gamma-1 heavy chain	0	2871.44	3.64068e+06			1.4042e+06	1.24038e+06	1.75645e+06	828788		895301	622045	1.47024e+06	1.03922e+06		1.4911e+06	672584	540480			413199	563288	52483.7	137350			78888.8	489182	6040.47		2.51483e+06		751858		395733	150844
High	PEVKFNWYVDGVEVHNAKTKPRE	0.00123485	0.000528521	1.263	3	P0DOX5	Immunoglobulin gamma-1 heavy chain	0	2742.4	5.07121e+06	145845	159251	408754	382276	636242	345212	114715		118546	86148.3	68720.2		3773.18	919211	92956	238803	258746	138106	149862	296869	72743.2	150872	101901	7415.46	442467	117808	249008	1.48637e+06	120688	814763	164943	416041	168996	344488	131975	280409	99387.7	361231	125875
High	PEVKFNWYVDGVEVHNAKTKPR	4.23793e-05	0.000528521	2.105	3	P0DOX5	Immunoglobulin gamma-1 heavy chain	0	2613.36	984846	12818.6	9709.71					14126.3			8053.33	14361.2		9080.39	9999.53		45059.2	8782.32		9653.67		26611.7																		14571.7
High	PEVKFNWYVDGVEVHNAKTK	0.009723	0.000528521	0.751	1	P0DOX5	Immunoglobulin gamma-1 heavy chain	0	2360.2	1.48629e+06		13687.6	890041	692432	1.11636e+06	534654	17732.4	396173	304066	537375	916613	7646.07	557007	490332	289446	10215.7		265503	209805	46503.8	306744			148265		28593.9	289517			1.13215e+06		287050	341199	652717
High	PEVKFNWYVDGVEVHNAK	0.00146104	0.000528521	1.221	9	P0DOX5	Immunoglobulin gamma-1 heavy chain	0	2131.06	6.70632e+06	29748.9	143270	2.0078e+06	984987	3.03941e+06	1.04359e+06	751040	590711	323901	1.17662e+06	1.34289e+06		1.28374e+06	1.21553e+06	844699	420481	384714	466921	463213		289911			116901	151960	3007.3	260247	740288	114914	804326		263104	239688	377516				4313.59
High	PEVKFNWYVDGVEVHNA	0.00518147	0.000528521	0.905	15	P0DOX5	Immunoglobulin gamma-1 heavy chain	0	2002.97	986097	7569.14	71464.4	965755	686663	393108	668144	296190	230911	25372.8	886817	471367		882288	115992	81976.5	145677	20446.6	135338	74085.9	7271.92	678685	11935.3	41404.1	138225	161948	66677.5	189951	1.11512e+06	158728	1.83781e+06		551251	374255	594263			43272.1		166504
High	PETEEAALVAIDYINQN	0.00202089	0.000528521	1.14	22	P02765	Alpha-2-HS-glycoprotein	0	1889.91	17442.4		128611	161993	482368	199602	749258	625944	493544	102172	92644.9	205531	284687	65501.9	445763	841407	13680.5	127546	113509	299571		68331.3	81185.8	136771	401838	216813	203914	308061	279060	294213	289215	157740	203208	830998	291469	78093.3	57929.7	69617.5	52181.9	188803
High	PETEEAALVAIDYINQ	0.00312696	0.000528521	1.031	21	P02765	Alpha-2-HS-glycoprotein	0	1775.87	76524.3	121775	87741	233698	650909	198376	529509	615814	447694	194966	236769	276838	212729	49170	399705	790002		204491	156390	270585	131877	165915	119560	123110	416061	228243	185736	267623	443203	480177	576275	170791	305518	793971	451893	108837	164871	118339	110837	197602
High	PESSFSPVPEGVRLAD	7.24795e-05	0.000528521	1.971	49	O43866	CD5 antigen-like	0	1686.83	420839	2194889	464388	1.16366e+06	930534	1.41784e+06	101303	1.04754e+06	587674	2.98683e+06	394626	280748	1247460	288123	1.58211e+06	457701	1.40391e+06	2450822	273667	431792	428107	531890	692284	323173	813452	1.55813e+06	224919	244156	516249	226094	365076	1.29855e+06	1.10413e+06	747006	3.23261e+06	145952	2305998	136660	208760	365336
High	PESLQDRGEGKVA	0.00485879	0.000528521	0.921	1	P05155	Plasma protease C1 inhibitor	0	1385.7	2.95912e+06	6046904	4.38982e+06	2.70019e+06	5.30395e+06	2.6853e+06	4228119	3741800	4283385	5123676	3.3886e+06	2.42481e+06	4.02021e+06	2.38041e+06	4.16801e+06	5.39634e+06	2.99804e+06	5383602	3.23295e+06	3832046	4245679	3.4537e+06	4.0633e+06	3110963	3392397	4496203	2.59179e+06	4218521	3.4839e+06	1.79416e+06	2.87521e+06	1.84869e+06	4209511	2690800	5263037	1.24992e+06	3.8488e+06	2.15432e+06	2.73803e+06	3.85166e+06
High	PESLQDRGEGK	0.00423947	0.000528521	0.955	4	P05155	Plasma protease C1 inhibitor	0	1215.6														11592.9		7238.3					3.18239e+06														10791.1
High	PESLQDRGEG	0.0103974	0.000528521	0.735	149	P05155	Plasma protease C1 inhibitor	0	1087.5	16602855	16400941	16151134	14796903	21544956	14163792	19020960	19296184	12086169	13974713	12730419	7.86307e+06	15510945	9115523	16776069	15582840	11586414	19270018	8081694	13203884	16512904	11723530	23264534	11987588	17635066	11765545	11739243	15726964	12697339	11604060	11683016	8443744	11853767	12556871	19441668	12432782	13002674	7286716	13094940	13378329
High	PESLQDRGE	0.0141389	0.000528521	0.663	61	P05155	Plasma protease C1 inhibitor	0	1030.48	9704382	9783825	8842616	8762166	12953295	8439442	10486877	10998432	5469206	7.89887e+06	6.556e+06	4458064	6.22388e+06	4.79112e+06	9.85641e+06	7683543	6935411	10938730	4.63422e+06	6.36442e+06	8863046	5.76285e+06	13651319	6725539	9106197	5274230	1.79552e+07	8929689	6.82037e+06	5881361	5.68976e+06	4.41325e+06	6308034	7.02363e+06	9871935	7.02739e+06	6.49555e+06	3.06316e+06	6.71247e+06	7333762
High	PEVKFNWYVDGVEVHNAKTKPREEQY	0.000392812	0.000528521	1.549	10	P0DOX5	Immunoglobulin gamma-1 heavy chain	0	3162.56	2.64939e+06		37350.2	1.18971e+06	1.24116e+06	1.63649e+06	222994		2.00826e+06	46160.2	447623	228879		755081	72759.2			43668.4	65056.7				15835.6		28332.5	178776		9232.23	442969		416706	11754.6	128813		11550.8	3057.74	21617	13126.7	17880.2	13620.2
High	PDAPPSPPLGAPGLPPAGSPPDSHVLLAAPPGHQLH	0.00163441	0.000528521	1.193	13	P02765	Alpha-2-HS-glycoprotein	0	3461.8	34583.4		47481.6		369132	119520	383584	127056	105344		93161.5	326024		62073.3		177656			124814	10802.4	47947.7	103093			393013	150754		6359.87	88419.3	216188	67033.5		117425	101285	255232
High	PDAPPSPPLGAPGLPPAGSPPDSHVLLAAPPGHQL	0.000188001	0.000528521	1.733	14	P02765	Alpha-2-HS-glycoprotein	0	3324.74	26440.5		33886.7	52162.5	354384	43747.8	236436	80614	175372	50200.2	77007.4	225412		6694.24	159501	110813			199587	25880.6		47502.5			411285	155600		21236.1	136005	247250	39855.9		99454.5	132878	157892
High	PDAPPSPPLGAPGLPPAGSPPDSHVLLAAPPGHQ	3.55326e-05	0.000528521	2.149	33	P02765	Alpha-2-HS-glycoprotein	0	3211.65	94927.3	133441	447837	162084	913867	164086	862388	266409	523325	111635	251680	681816		139898	122492	295585	17574.4	51855.1	289126	205456	77071	193824	53547.7	75872.4	589164	385735	33897.7	149029	414636	557260	100483		287691	90208.8	434692		13443
High	NTKSPLFMGKVVNPTQK	3.53906e-05	0.000528521	2.15	101	P01009	Alpha-1-antitrypsin	0	1905.03	1.48735e+06	5.37811e+06	3.83995e+06	3.9836e+06	5.23836e+06	4.06935e+06	3.70547e+06	5.33564e+06	4.49512e+06	4.76091e+06	5.13012e+06	3.21018e+06	6.14415e+06	1.08431e+06	7.33965e+06	5.96317e+06	1.64388e+06	3.06498e+06	2.39285e+06	5.71712e+06	3.17646e+07	3.71228e+06	8.17786e+06	5.64434e+06	8.20762e+06	5.44344e+06	3.60015e+06	5.29304e+06	1.39434e+07	3.90925e+06	3.408e+06	4.11591e+06	5.17723e+06	2.75886e+06	6.84657e+06	2.12032e+06	5.8587e+06	9.10741e+06	4.91536e+06	4.14051e+06
High	NTKSPLFMGKVVNPTQK	0.000102691	0.000528521	1.884	54	P01009	Alpha-1-antitrypsin	0	1889.03	1.96305e+07	3.52645e+06	4.71544e+06	6.99126e+06	7.32201e+06	7.43791e+06	8.03429e+06	1.00548e+07	1.19795e+07	2.72562e+06	1.35613e+07	5.61109e+06	108183	783582	7.81829e+06	9084814	1.92026e+06	3.49429e+06	5.12713e+06	3.58388e+06	1.17475e+06	1956442	2.86632e+06	2.78106e+06	5.03058e+06	2.82425e+06	1.59757e+06	2.39238e+06	9.93901e+06	5.20361e+06	5.49321e+06	1.93371e+06	4.37986e+06	3.83238e+06	7.80865e+06	313098	1.05854e+06	182458	607557	1.83443e+06
High	NTATLTISRVEAGDEAD	0.000288577	0.000528521	1.626	22	P80748	Immunoglobulin lambda variable 3-21	0	1762.85	237130	310921	347718	176745	221849	171760	223207	517440	177880	502071	115314	234653	312503	92174.1	533215	245149	201713	264671	124219	89255.6	168340	533352	196416	223099	224266	508625	101706	418082	228455		252931	627232	416445	159406	186733	18881.5	240271	238885	450924	463157
High	NTATLTISRVEAGD	0.0036264	0.000528521	0.994	24	P80748	Immunoglobulin lambda variable 3-21	0	1447.74	508916	445982	541700	258329	255033	316202	346715	578936	244552	775906	203018	406253	648127	132040	682090	301501	322107	270733	217022	152678	396606	778438	324741	362163	319701	775380	89200	684177	326913	44219.9	421473	383468	544465	210566	317202	40850.3	416153	399437	531172	552652
High	NSSTVLEDSKSNEKAEEWGRSGKD	0.0161923	0.000528521	0.632	3	P35542	Serum amyloid A-4 protein	0	2653.23	418090	276374	1.30945e+06	1.19882e+06	574340	1.48915e+06	686351	493206	828338	267053	752724	549443	252640	428144	805981	1.07391e+06	148113	664235	561994	635327	865447	512637	841229	775570	372085	581769	556893	675352	830689	481176	1.38544e+06	467769	473147	1.09036e+06	603659	163132	301542	390403	517483	332305
High	NSQESVTEQDSKDSTYSLSSTLTLSKADYE	0.00480061	0.000528521	0.924	3	P01834	Immunoglobulin kappa constant	0	3313.51	59106.3	72455.9		58512.8	127068	104509	91361.2	93374.8	45028.6	105201	71453.5	87292.4		63887.4	59063.7	79986.5	65870.5	16289	70838.9	30967.3		199924		57003.8	64121.1	143778		138804	113497	98548.8	161270		176117	20347.9	128672		45836.3	51921.5
High	NSQESVTEQDSKDSTYSLSSTLTLSKAD	5.76768e-06	0.000528521	2.603	81	P01834	Immunoglobulin kappa constant	0	3021.4	2.85281e+06	1.64706e+06	850169	1.22113e+06	2048556	1887427	1464482	2.11825e+06	1.2728e+06	2207830	1.05492e+06	1.61418e+06	293787	1649672	2681591	2.45999e+06	1.86773e+06	1.86721e+06	932883	1.11101e+06	550719	4.82644e+06	777643	1.44432e+06	2.03827e+06	2.29481e+06	969933	2158453	2.1308e+06	2.09822e+06	3.5102e+06	242254	3.6651e+06	1.94006e+06	4.08857e+06	31103.6	2.41505e+06	957148	256852	1.69234e+06
High	NSQESVTEQDSKDSTYSLSSTLTLSKA	0.000140344	0.000528521	1.806	26	P01834	Immunoglobulin kappa constant	0	2906.37	553362	241571	125066	210218	305908	348058	263062	349082	173005	437871	213545	343241	48030.1	275498	487963	389120	330082	262679	298627	195559	108450	827611	133511	260989	409739	493799	156828	356473	376852	350986	705432	41268.1	683094	377514	683049		429999	172563	45240.2	322498
High	NSQESVTEQDSKDSTYSLSSTLTLSK	0.000400757	0.000528521	1.544	15	P01834	Immunoglobulin kappa constant	0	2835.34	140418	269137	104215	113686	107974	153245	148291	160155	131505	242348	106788	156865	24552.7	96385.5	135050	178324	124466	118131	92004.8	81923.6	46042.3	443661	83594.7	157514	222819	308146	105531	250326	215716	186227	264432	38818.4	264639	171236	362043	3235.76	169861	73408.4	27658.6	192064
High	NSQESVTEQDSKDSTYSLSSTL	0.0107083	0.000528521	0.728	18	P01834	Immunoglobulin kappa constant	0	2406.08	344064	616961	244030	219268	270259	269613	248804	282140	164272	384188	93592.8	149888	288771	70412	147250	166018	261370	249470	214245	109913	239019	477380	425818	302634	359963	575996	158775	521586	265235	257183	324285	181504	397183	70127.1	528451	21705.6	659818	82019.2	218745	252966
High	NSQESVTEQDSKDSTYSLSST	0.0148971	0.000528521	0.651	12	P01834	Immunoglobulin kappa constant	0	2292.99	341933	509010	267251	183423	325311	235918	280808	331155	238945	401721	141201	270661	458784	102974	143631	212860	290101	255406	177061	141253	265454	373124	392482	316378	394175	485555	164661	549856	278711	334252	274328	255962	432179	80123.5	395288	27778.3	588086	132009	259280	281588
High	NSQESVTEQDSKDSTYSLSS	0.000889189	0.000528521	1.345	29	P01834	Immunoglobulin kappa constant	0	2191.95	1.05852e+06	2.0913e+06	1.14598e+06	679393	1.13782e+06	757017	891087	896970	798716	1.37524e+06	449917	618316	1.49451e+06	418613	599040	698695	967322	1.23723e+06	905275	644793	1.36301e+06	1.56876e+06	1.55757e+06	1.07394e+06	1.03971e+06	1.87752e+06	451739	1.9971e+06	790143	667049	1.04136e+06	702402	1.59391e+06	201999	1.49845e+06	123971	2.46594e+06	418006	863421	695056
High	NSQESVTEQDSKDSTYSLS	0.000122478	0.000528521	1.84	47	P01834	Immunoglobulin kappa constant	0	2104.92	1.72465e+06	3.26084e+06	1876757	1.13099e+06	1.73517e+06	1.20626e+06	1.40827e+06	1.54345e+06	1.28424e+06	2.11524e+06	792383	1061938	2.5695e+06	707995	1.02179e+06	1.14669e+06	1.84197e+06	2.0317e+06	1.45718e+06	1.11855e+06	2.24002e+06	2568005	2.42233e+06	1.8338e+06	1.71341e+06	2.82574e+06	787494	3.09527e+06	1.28928e+06	1.10756e+06	1.62052e+06	1.24484e+06	2.39861e+06	357659	2698166	213462	4.15142e+06	729312	1.46366e+06	1.26618e+06
High	NSQESVTEQDSKDSTYSL	4.20413e-05	0.000528521	2.107	77	P01834	Immunoglobulin kappa constant	0	2017.88	2.11136e+06	4151007	2.30216e+06	1.2533e+06	2.15287e+06	1.34873e+06	1.83429e+06	2.3533e+06	1.37241e+06	3061803	984889	1.7246e+06	3.04991e+06	1.10288e+06	1.1486e+06	1.48061e+06	3.12294e+06	2089510	1.58918e+06	1.18248e+06	2.11466e+06	3.15357e+06	2.97622e+06	2.35041e+06	2.32999e+06	3140831	1.16517e+06	4429626	2.14576e+06	1.15211e+06	1.74989e+06	2.01953e+06	3.09502e+06	559200	2.87759e+06	340242	4.54126e+06	989536	2483530	2.0123e+06
High	NSQESVTEQDSKDSTY	0.000111254	0.000528521	1.864	78	P01834	Immunoglobulin kappa constant	0	1817.77	2.30416e+06	7.36191e+06	3.24974e+06	1.67881e+06	2.2849e+06	2.15546e+06	1.78749e+06	2.82272e+06	1.65666e+06	5.21549e+06	973983	2.202e+06	5362941	2672016	1.59642e+06	1955706	4.1897e+06	2.79876e+06	2.55196e+06	1.45753e+06	3.69442e+06	4.33815e+06	4727912	3.51372e+06	3272698	5559358	1406872	7522778	2502720	1.50957e+06	2.17524e+06	2872233	5510572	495672	4675124	611178	10140775	1.6197e+06	3.57927e+06	2.59385e+06
High	NSQESVTEQDSKDST	0.000272842	0.000528521	1.64	81	P01834	Immunoglobulin kappa constant	0	1654.7	3.74089e+06	4033536	2.34375e+06	1.56927e+06	2.70321e+06	1.62012e+06	2.8257e+06	4.59123e+06	2.02549e+06	4.54046e+06	1.06817e+06	1.96851e+06	3102384	1997429	1.08476e+06	1.89278e+06	4.58274e+06	3.01926e+06	1.61569e+06	1.32535e+06	2.28735e+06	3.13696e+06	4.01132e+06	2.1989e+06	3356593	3.57895e+06	928274	7.3031e+06	2.35464e+06	2.43453e+06	2.55658e+06	2440927	3.53744e+06	786611	4547859	808029	6456019	769234	3.48479e+06	2500817
High	NSQESVTEQDSKDS	0.000425569	0.000528521	1.529	106	P01834	Immunoglobulin kappa constant	0	1553.66	6745536	7.86926e+06	5113242	3766545	4.99415e+06	3.78827e+06	6360537	7.98952e+06	3.62772e+06	9719634	2.07984e+06	4388337	6.3001e+06	4448263	2.30363e+06	3633974	9733245	6.3723e+06	4267794	2509874	4662560	5.66183e+06	8539063	4471247	6874430	6588477	1.84581e+06	15855600	4.95555e+06	5.16026e+06	5207450	5574437	7.16967e+06	1.67758e+06	10013094	1.72093e+06	13096888	1.47968e+06	7.00105e+06	5.48396e+06
High	NSQESVTEQDSKD	0.00116285	0.000528521	1.278	252	P01834	Immunoglobulin kappa constant	0	1466.62	1.46218e+08	1.9435e+08	1.36031e+08	8.86872e+07	1.30012e+08	8.62754e+07	1.2203e+08	3.62263e+08	5.36408e+07	2.32619e+08	3.93767e+07	1.06807e+08	1.52025e+08	9.97059e+07	6.64758e+07	6.00031e+07	2.25294e+08	1.47454e+08	1.14822e+08	5.14855e+07	1.49472e+08	1.2601e+08	1.8963e+08	1.07328e+08	1.7079e+08	7.61863e+07	4.61084e+07	3.38322e+08	9.53064e+07	55891456	6.88666e+07	1.46917e+08	1.17195e+08	3.76344e+07	2.15732e+08	5.20121e+07	3.34823e+08	2.06547e+07	1.71712e+08	1.08804e+08
High	NSQESVTEQDSK	0.00139808	0.000528521	1.232	4	P01834	Immunoglobulin kappa constant	0	1351.6													11302.6	15469.4		14984.9		20886.4		14264.7	14994108					35911.9		38574.2			32662.6	41806.4			44407.7	12632.2	69139.5		38212.4
High	NSPLDEENLTQENQDRGTHVDLG	0.00128017	0.000528521	1.254	15	P01011	Alpha-1-antichymotrypsin	0	2581.18	1.07851e+06	804882	499973	1316653	1.02932e+06	1.23838e+06	805211	991466	1.49941e+06	855115	1.22328e+06	533624	660708	316150	1168448	800574	1063500	818546	480362	1.15379e+06	553354	1.21687e+06	1.32544e+06	684570	1.21266e+06	1.06722e+06	3.18066e+06	327419	531883	194550	1.09156e+06	771078	925385	842597	1.04368e+06	210384	1.52967e+06	815532	796165	868162
High	NSPLDEENLTQENQDRGTHVDL	0.00196502	0.000528521	1.147	23	P01011	Alpha-1-antichymotrypsin	0	2524.15	632401	380907	209485	646405	538339	775933	342636	509380	494661	331770	434718	199660	285924	128976	633754	374255	552871	224148	285503	424413	194684	513347	525474	288116	630467	472076	698124	97709.6	342371	78512.7	518599	366283	421385	391267	499746	80844.3	717979	421591	223992	410574
High	NSPLDEENLTQENQDRGTHVD	2.27768e-06	0.000528521	2.835	88	P01011	Alpha-1-antichymotrypsin	0	2411.07	1.27786e+07	5132139	5.00393e+06	8.24331e+06	9.67388e+06	1.03202e+07	7.436e+06	7.9315e+06	1.22838e+07	5.91149e+06	1.20114e+07	4.4629e+06	6.06324e+06	3.02817e+06	7.79403e+06	5.34542e+06	9.21398e+06	4.62995e+06	4.52342e+06	1.00537e+07	5.58579e+06	7.54252e+06	7.46078e+06	4.82459e+06	7.83855e+06	7.75719e+06	1.26829e+07	2.49942e+06	4.75783e+06	938785	8.09464e+06	7.82043e+06	7.16273e+06	5.75356e+06	7.02317e+06	3.01963e+06	1.0559e+07	6.99577e+06	6.75748e+06	6.09103e+06
High	NSPLDEENLTQENQDRGT	0.000168733	0.000528521	1.76	4	P01011	Alpha-1-antichymotrypsin	0	2059.92	250986	101256	81437.3	187392	184374	211707	112252	161861	268992	96295.2	178028	63888.6	96217.8	33319	134285	100842	112863	83066	78053.8	143230	79174.1	126172	147083	87828.2	136353	124714	222541	44233.7	65615.7		136237	96221	121113	72407.1	191840	30084.3	209648	103525	94037.9	88695.8
High	NSPLDEENLTQENQDRG	2.73889e-05	0.000528521	2.214	79	P01011	Alpha-1-antichymotrypsin	0	1958.87	3.05648e+06	1.10875e+06	1.40062e+06	2.18962e+06	2.36122e+06	2.68494e+06	1.74727e+06	2.1296e+06	3.54369e+06	1.61666e+06	3.37389e+06	1.29302e+06	1.70689e+06	765411	1.9859e+06	1.3958e+06	2.19583e+06	1.26684e+06	1.24098e+06	2.4439e+06	1.50972e+06	2.008e+06	2.49541e+06	1.21967e+06	1.85543e+06	2.14159e+06	2.805e+06	660598	1.04331e+06	304853	1.76724e+06	1.76196e+06	1.9733e+06	1.34941e+06	1.83735e+06	697679	3.00196e+06	1.88591e+06	1.51389e+06	1.43888e+06
High	NSPLDEENLTQENQDR	4.89517e-05	0.000528521	2.069	75	P01011	Alpha-1-antichymotrypsin	0	1901.85	1.38898e+06	648292	646709	1.21455e+06	1.25112e+06	1.3546e+06	842850	1004095	1.80003e+06	858282	1.45559e+06	550505	927386	324683	866305	681554	1.1109e+06	586113	640768	1.23032e+06	765222	994348	1.46877e+06	673252	1.02709e+06	1.12018e+06	1.65353e+06	377172	499188	129683	958683	990762	1.10904e+06	533017	924485	286719	1.37568e+06	981308	770246	729976
High	NSPLDEENLTQENQD	0.00182105	0.000528521	1.166	48	P01011	Alpha-1-antichymotrypsin	0	1745.75	4395356	3.41961e+06	3.54912e+06	6011313	5.37525e+06	5.5137e+06	3.53215e+06	4843204	5806593	3.44361e+06	6371634	2.46391e+06	4.3727e+06	1.66516e+06	5.7703e+06	3.13501e+06	5.98361e+06	3.95418e+06	2.93317e+06	7186139	2.33609e+06	5498589	6.83557e+06	2.6542e+06	4546546	3.40504e+06	7264607	1.31061e+06	1770739	843977	3571144	3899315	4143585	3.03659e+06	3.66703e+06	1.67086e+06	7.35249e+06	4.50939e+06	3.82393e+06	3.68045e+06
High	NSGALTSGVHTFPAVLQSSGLY	0.000239065	0.000528521	1.673	2	P01861; P01859; P0DOX5; P01860	Immunoglobulin heavy constant gamma 4 Immunoglobulin heavy constant gamma 2 Immunoglobulin gamma-1 heavy chain Immunoglobulin heavy constant gamma 3	0	2206.11	163928	54281.5		88035	133921	99528.3	101537	52170	54193.3		19561.5	60869.7	56191.5	20784.4	47911.2	58109.5	32179.1	28825.2	96847.4			71433.3	11040.3		193246	113675	34858.5	269528	186226		106327	17378.8	166568	36159.5	98030.5		72078.7		20645	18860.9
High	NSGALTSGVHTFPAVLQSSGL	0.00840762	0.000528521	0.786	1	P01861; P01859; P0DOX5; P01860	Immunoglobulin heavy constant gamma 4 Immunoglobulin heavy constant gamma 2 Immunoglobulin gamma-1 heavy chain Immunoglobulin heavy constant gamma 3	0	2043.05	56114.8	26335.1	17010.1	18639.6	77734.6	34138.1	41852.5	29308		61020.9		47474.4	34805.5		30383.2	30321.1	36993	29405.7	45347.4		10683	52342.1		43710.2	105454	110717	29757.9	293034	58063.5	50934.2	38629.7		53796.4		49146.6		69384.1		25230.2	62532.1
High	NSQESVTEQDSKDSTYS	0.000407228	0.000528521	1.54	37	P01834	Immunoglobulin kappa constant	0	1904.8	841020	2.86664e+06	1.12148e+06	622092	783583	749026	596812	1.42344e+06	609570	2.35542e+06	397433	1.09489e+06	1.91227e+06	1.01617e+06	584262	786284	1.70357e+06	1.02605e+06	787189	535456	1.53808e+06	1503617	1.74486e+06	1161301	981144	2.39431e+06	525564	3.04306e+06	1.17861e+06	455861	747336	1.04896e+06	2.04078e+06	190607	1.9625e+06	268784	3415681	589494	1.30205e+06	1.10781e+06
High	PLAPSSKSTSGG	0.00796909	0.000528521	0.799	45	P0DOX5	Immunoglobulin gamma-1 heavy chain	0	1088.56	2771527	4.89393e+06	3.41221e+06	3.41307e+06	5.28405e+06	2448139	3.9065e+06	5.39981e+06		3828005		4820489	2.70382e+06	4572082	3.80832e+06		6677588	6.60892e+06	7488484		9232949	4.93516e+06	4656663	3114336	4182632		872837	7.18978e+06	345589			6.55004e+06	375841	671755	4483799	2.47334e+06	6.986e+06	53801.3	8067283	1.97975e+06
High	NVAEGETKPD	0.0163358	0.000528521	0.63	94	P02790	Hemopexin	0	1059.5	20832782	1.80106e+06	15775631	15217304	29605762	11127057	29904168	10982221	1.86166e+06	5.70383e+06	4.70802e+06	1.23426e+06	6.68647e+06	5030667	10433578	674604	10032061	20341690	11433780	3.45143e+06	42620144	24156098	16615331	14965820	30797874	197370	16690472	6.57389e+06	1.09055e+06	1.03242e+06	1.9965e+06	2.71918e+06	1.0677e+06	1.13726e+07	12961661	30390723	1.26573e+07	376646	16398945	5.02556e+06
High	NVNFQKAINEKL	0.00489797	0.000528521	0.919	2	P0C0L4	Complement C4-A	0	1417.78	1.12763e+06	155974	483045	818118	1.13824e+06	1.07999e+06	2.67892e+06	129774	726519	474424	74405.6	130003	100930	54206.8	162125	378330	212070	167676	224659	239970	520052	555462	146604	614288	488259	195174	950978	219500	509122	965916	431895		160804	138441	448279		201314	268521	185192	204749
High	PDAPPSPPLGAPGLPPAGSPPDSHVLLAAPPGH	6.24975e-05	0.000528521	2.008	68	P02765	Alpha-2-HS-glycoprotein	0	3083.59	159171	126664	593933	503039	1.00081e+06	210567	1.56099e+06	359018	976063	164185	449476	1.02944e+06		216196	444801	313910		187910	771232	129460	74747.2	417538	58816.4	102190	680585	728392	70121.1	347069	650824	1.39978e+06	104011		615325	580980	510153
High	PDAPPSPPLGAPGLPPAGSPPDSHVLLAAPPG	0.00184306	0.000528521	1.163	170	P02765	Alpha-2-HS-glycoprotein	0	2946.54	556069	549028	1.59071e+06	1.09315e+06	6.26057e+06	860294	8.74847e+06	3.23074e+06	4.97273e+06	905047	1.96103e+06	5.58317e+06	44196.1	545745	2.44344e+06	2.59809e+06	87920.1	688595	1.70136e+06	787740	441253	1.77424e+06	215732	517250	1.98064e+06	910328	1.72087e+06	698375	4.30067e+06	6.25992e+06	677080	211258	2.63436e+06	2.26734e+06	1.19945e+06		89333.2	75949.6		256446
High	PDAPPSPPLGAPGLPPAGSPPDSHVLLAA	0.00844241	0.000528521	0.785	17	P02765	Alpha-2-HS-glycoprotein	0	2695.41	120145	233636	296467	196803	1.18328e+06	166410	1.55527e+06	585442	1.15923e+06	118633	396487	1.22527e+06	28019.4	97333.8	381992	679511	38926.2	121985	457700	262161	86441.9	253289	34318.1	139947	522901	350478	403871	289354	720142	1.18399e+06	305332	158266	534069	383818	353150		6545.42	67003.2		77844
High	PDAPPSPPLGAPGLPPAGSPPDSHVLLA	0.000620098	0.000528521	1.435	137	P02765	Alpha-2-HS-glycoprotein	0	2624.37	387766	696896	1.02148e+06	598805	3.34321e+06	656447	3.26786e+06	1.90562e+06	2.17968e+06	613287	986074	2.99261e+06	151729	198153	760239	1.65406e+06	23528.3	750708	1.2589e+06	527061	161928	473571	234480	352629	1.87727e+06	1.09209e+06	629569	417111	2.01464e+06	3.17754e+06	256133	491776	1.00427e+06	1.32684e+06	1.12642e+06		75029.1	142428	25579.9	297813
High	PDAPPSPPLGAPGLPPAGSPPDSHVLL	0.00031642	0.000528521	1.603	130	P02765	Alpha-2-HS-glycoprotein	0	2553.33	215538	352707	771302	447093	2.9652e+06	342657	2.9687e+06	1.20283e+06	1.21717e+06	416018	462229	1.85734e+06	108641	174368	1.27857e+06	1.65217e+06	108949	515202	741450	645391	159163	541031	236688	388929	1.07131e+06	740903	905425	540734	1.54153e+06	3.59215e+06	269089	216011	939264	681776	414950		76241.4	88027.7	31667.9	206022
High	PDAPPSPPLGAPGLPPAGSPPDSHVL	0.000971086	0.000528521	1.323	64	P02765	Alpha-2-HS-glycoprotein	0	2440.25	110494	258200	970150	425363	684660	237248	1.09688e+06	537732	995439	116385	541752	1.67143e+06	109271	299637	706355	1.02222e+06	86817.4	665652	329460	629635	186761	595329	236621	390229	462685	823690	420942	439905	600795	539186	164101	286627	382293	541592	188296		77684.8	121071	29782.6	191789
High	PDAPPSPPLGAPGLPPAGSPPDSHV	0.000642856	0.000528521	1.426	18	P02765	Alpha-2-HS-glycoprotein	0	2327.17	30758	154376	395685	66435.1	160575	90249.8	255901		378590		796249	615739		104317	366606	458879		184354	43049.4	235015	208086	232949	277408	414696	286237	241828	622515	713376	371455	618034		166254	198002	214049	334568	16769.2		128965	317011
High	PDAPPSPPLGAPGLPPAGSPPDSH	2.53822e-05	0.000528521	2.233	25	P02765	Alpha-2-HS-glycoprotein	0	2228.1	162639	332450	674431	175915	169614	193738	261318	589091	204591	149291	243636	203549	125987	68254.3	320002	602717	45103.4	547821	221162	247146	357477	208499	380690		695800	443612	511221	223505	167381	476217	172507	209012	165368	408358	370304	82022.7	17267.2	109519	41291.9	296270
High	PDAPPSPPLGAPGLPPAGSPPD	2.81676e-05	0.000528521	2.207	837	P02765	Alpha-2-HS-glycoprotein	0	2004.01	4.39095e+06	1.00004e+07	1.56105e+07	3.7316e+06	2.28037e+07	5.56905e+06	2.14185e+07	1.81504e+07	1.06979e+07	4.26193e+06	7.22615e+06	1.2453e+07	9.16319e+06	2.51566e+06	7.8386e+06	1.78387e+07	2.47138e+06	1.20175e+07	1.00664e+07	8.90599e+06	7.2338e+06	8.03225e+06	7.04642e+06	4.08087e+06	7.86907e+06	1.25644e+07	1.13158e+07	7.82686e+06	7.7389e+06	1.40139e+07	1.39677e+06	9.48689e+06	1.06618e+07	6.05921e+06	4.86192e+06	1.81037e+06	2.72001e+06	3.40934e+06	4.19885e+06	4.17272e+06
High	PDAPPSPPLGAPGLPPAG	0.000359684	0.000528521	1.571	475	P02765	Alpha-2-HS-glycoprotein	0	1607.84	1.8626e+06	6.32145e+06	9.07238e+06	2.88159e+06	8.22593e+06	1.8335e+06	1.02678e+07	7.4355e+06	7.70669e+06	1.65036e+06	4.1229e+06	6.34611e+06	5.86438e+06	921263	5.75183e+06	8.90365e+06	1.01009e+06	5.30441e+06	2.6698e+06	4.74767e+06	4.75298e+06	3.41697e+06	2.85502e+06	2.91251e+06	4.35664e+06	6.01958e+06	9.39749e+06	4.94073e+06	5.02228e+06	5.67228e+06	1.64031e+06	5.01693e+06	5.97823e+06	2.41227e+06	2.17003e+06	1.38199e+06	1.44354e+06	3.62358e+06	4.75164e+06	3.20551e+06
High	PDAPPSPPLGAPGLPPA	0.00112619	0.000528521	1.286	230	P02765	Alpha-2-HS-glycoprotein	0	1550.82	626879	2.30165e+06	2.53996e+06	1.11989e+06	7.55514e+06	1.46086e+06	6.91921e+06	3.50057e+06	3.4406e+06	804843	1.96048e+06	3.87426e+06	3.52892e+06	732752	2.18349e+06	4.01853e+06	328004	2.84784e+06	2.13871e+06	2.86855e+06	2.91437e+06	1.11936e+06	2.4221e+06	1.11111e+06	1.55947e+06	2.40205e+06	3.96269e+06	2.49582e+06	1.96789e+06	4.10379e+06	523026	2.53789e+06	2.63489e+06	1.23624e+06	1.21379e+06	573265	625730	839578	927867	1.39173e+06
High	PDAPPSPPLGAPG	0.0125312	0.000528521	0.691	42	P02765	Alpha-2-HS-glycoprotein	0	1172.59	299909	599843	1.49857e+06	426422	2.80983e+06	430961	1.96568e+06	1.18211e+06	1.75958e+06	425400	1.12835e+06	985988	1.50421e+06	326746	937792	1.29868e+06	287638	620216	1.17752e+06	882886	1.52629e+06	1.60125e+06	1.18022e+06	1.11775e+06	1.15857e+06	1.56513e+06	802888	868237	613592	1.56443e+06	444860	950847	636200	1004570	799650	1.26785e+06	321963	1.16823e+06	1123299	778043
High	PDAPLQPVTPLQLFEGRRN	0.00163441	0.000528521	1.193	120	P0C0L4	Complement C4-A	0	2148.16	4.24571e+06	2.29132e+06	1.77197e+06	9.76288e+06	1.09612e+07	10334543	12046978	1.45859e+06	4374526	9624634	2.11083e+06	3.56724e+06	246788	2.12598e+06	4.593e+06	3.16328e+06	1.5623e+06	7.09788e+06	6.23172e+06	7.22978e+06	608510	4.36984e+06	953723	2.10308e+06	7835404	3.12952e+06	5.81909e+06	1380818	1.13447e+07	8.79663e+06	3.56246e+06	787145	2.47019e+06	5099515	7163901	33415.9	2.06949e+06	717140	769684	1.6142e+06
High	NVAEGETKPDPD	0.00568453	0.000528521	0.882	28	P02790	Hemopexin	0	1271.58	2.77967e+06	126147	1.61436e+06	1.20842e+06	2.50078e+06	1.05285e+06	2.62505e+06	918629	2558151	577333	1.57909e+06	92938.7	1.00176e+06	626000	792744	1.33888e+06	841718	1.31647e+06	575964	1662886	2.41519e+06	2.24437e+06	1.50312e+06	1.01116e+06	2.66509e+06	712421	2405143	732112	662192	3608325	2.43486e+06	159810	684721	2.25375e+06	914887	1137332	978976	769796	1.1862e+06	995391
High	PAPIEKTISKTKG	0.0128027	0.000528521	0.686	3	P01859; P01860	Immunoglobulin heavy constant gamma 2 Immunoglobulin heavy constant gamma 3	0	1369.8		886820	441008					806558	885953	1.10568e+06	214849	524270		415908	308525	667694	1.01931e+06	914474		439233	496135	137091	126009	541692	425877	902236	272258	838733	264976	571186	481083	394005	754369	267467	315791	79748.4	833615	180797	372401	326973
High	PAPIEKTISKAK	0.010054	0.000528521	0.743	6	P0DOX5	Immunoglobulin gamma-1 heavy chain	0	1282.77	1.39329e+06		770080	852929	1.08188e+06	971244	799521	1.06791e+06	628915	1.37266e+06	263926	822948	698522	733124	674771	775904	1324029	1.10716e+06	960942	333933	719350	1.01883e+06	691769	331913	1.25034e+06	670167	206535	1.83104e+06	1.06157e+06	611548	744784	366501	637299	295338					756881	653878
High	PAPELLGGPSVFLFPPKPKD	0.000254885	0.000528521	1.657	45	P0DOX5; P01860	Immunoglobulin gamma-1 heavy chain Immunoglobulin heavy constant gamma 3	0	2106.16	409746	89319	111155	389657	778600	361176	956470	205241	255103	582547	104245	983876	40170.8	198646	552024	161990	124064	342584	977545	49088.8	56097.3	349166	99948.5	109450	1.00533e+06	867624	253947	591027	2.62165e+06	1054877	346048	115615	810223	204456	614208		189220	12732.6	48392	224150
High	PAHGGAPPEMASN	0.00196502	0.000528521	1.147	69	P01344	Insulin-like growth factor II	0	1251.54		1.15744e+06	954405	1.59743e+07	1589013	1.24476e+07	1627493	1.53509e+06	383609	471510	774106	1.01226e+06	1.14708e+06	268305	2.44131e+06	189689	2.71768e+06	661574	1.75252e+07	240739	1.8165e+06	564720	836532	371257	681610	539688	2.547e+06	478759	348938	233234	147402	243467	208638	588921	716148	358801	1.36911e+06	151990	1.78237e+06	367416
High	PAHGGAPPEMASN	0.00196502	0.000528521	1.147	61	P01344	Insulin-like growth factor II	0	1235.55	1.36126e+06	1803782	1.01307e+06	1.65674e+07	1.77287e+06	1.60637e+07	1.45665e+06	1017710	2.25555e+06	1.28764e+06	1.97418e+06	938129	603549	1.03067e+06	3.24457e+06	1.98576e+06	2.35992e+06	1.2951e+06	1.71532e+07	1.17854e+06		823630	1.44974e+06	699106	747826	1.34648e+06	1.53436e+06	1.376e+06	773166	1.07393e+06	1.09118e+06	504108	1.40025e+06	1.20801e+06	524494	487031	1.07896e+06	467333	689426	1.27525e+06
High	PADLPSLAADFVESKD	5.65334e-06	0.000528521	2.608	147	P02768	Albumin	0	1674.82	802099	1.53287e+06	1.01273e+06	2.15698e+06	4.3479e+06	1.49245e+06	4.00278e+06	2.1809e+06	3.14857e+06	1.23199e+06	749405	2.26401e+06	1.41587e+06	468776	1.73669e+06	3.26726e+06	424677	1.95e+06	2.30644e+06	2.05615e+06	528056	1.40918e+06	1.24179e+06	954877	4.2756e+06	1.02861e+06	5.57047e+06	1.26628e+06	2.70312e+06	2.0335e+06	823216	2.41311e+06	2.11553e+06	2.66921e+06	2.17665e+06	371110	626304	432122	510918	888381
High	PADLPSLAADFVESK	0.00129564	0.000528521	1.251	12	P02768	Albumin	0	1559.8	120060	155000	207159	147029	394518	202285	539132	550934	238026	257924	115965	415802		21976.8	152115	181103	45148.8	168882	170572	291761	111653	218203	111559	151285	440361	132654	196298	172916	450863	758810	174371	239666	225425	310417	182170		39512	69356.2	53240.9	80014.5
High	NYKTTPPVLDSDG	0.00329407	0.000528521	1.018	37	P01861; P0DOX5	Immunoglobulin heavy constant gamma 4 Immunoglobulin gamma-1 heavy chain	0	1406.68	3.93012e+06	7140702	2.96064e+06	1.70106e+06	3.1561e+06	1.81642e+06	3413259	3458172	2.25281e+06	4943804	1.5917e+06	3.78678e+06	5439141	2256932	2.2688e+06	3.28072e+06	4723135	3835528	3.60202e+06	2.02407e+06	5831791	5288606	4.94445e+06	3.27992e+06	3.39148e+06	9149039	1384739	8476494	4834145	2.13859e+06	3449158	2.97659e+06	4.09778e+06	1.47539e+06	3.69647e+06	801840	5876144	1.82896e+06	4.59628e+06	4429434
High	NYKTTPPVLDSD	0.00116285	0.000528521	1.278	164	P01861; P0DOX5	Immunoglobulin heavy constant gamma 4 Immunoglobulin gamma-1 heavy chain	0	1349.66	2.6404e+07	46601852	2.08128e+07	11417924	2.32488e+07	1.30416e+07	2.36412e+07	2.3355e+07	1.50298e+07	3.20533e+07	1.06426e+07	25142538	3.84837e+07	1.43706e+07	1.50627e+07	2.04028e+07	31406212	2.68578e+07	2.50882e+07	1.35106e+07	3.27146e+07	2.9979e+07	2.7007e+07	1.80088e+07	1.90641e+07	2.89012e+07	8.29503e+06	4.6149e+07	2.72167e+07	1.20142e+07	2.01811e+07	1.6569e+07	2.50659e+07	8.36437e+06	2.0536e+07	5.39049e+06	4.24859e+07	1.14972e+07	28110269	2.53149e+07
High	NYKTTPPMLDSD	0.00777502	0.000528521	0.805	115	P01859	Immunoglobulin heavy constant gamma 2	0	1397.63	1.6256e+06	9459347	2.90432e+06	1.41135e+06	3.15807e+06	1.39428e+06	3.73387e+06	4.10145e+06	2.31915e+06	5450745	904360	3.40236e+06	4.16549e+06	2.50297e+06	1.30655e+06	3.16035e+06	5.63053e+06	3.84162e+06	1.86542e+06	2.43204e+06	5.89094e+06	698175	1.14379e+06	5.7285e+06	1.66418e+06	7.03402e+06	2.33096e+06	3.87891e+06	1.63515e+06	2.29879e+06	1.98546e+06	3.31986e+06	6.84171e+06	1.30786e+06	1.99293e+06	1.52915e+06	1.11918e+07	3.03749e+06	3.2937e+06	2.18764e+06
High	NYKTTPPMLDSD	0.0017993	0.000528521	1.169	57	P01859	Immunoglobulin heavy constant gamma 2	0	1381.63	4803412	5.05365e+06	1.6205e+06	1.35375e+06	1.45296e+06	1.36282e+06	1.55502e+06	3.09219e+06	2.18102e+06	2.65632e+06	415576	1.99598e+06	278549	831339	819343	1.91668e+06	2.41913e+06	4.34181e+06	1.76615e+06	723302	124463	108667	447694	1.56689e+06	645262	2.30871e+06	503332	2.36945e+06	681008	644640	1.45687e+06	1.08952e+06	2.26473e+06	708972	986005	438974	1.56324e+06	132048	331980	806868
High	NWDSVTSTFSKLREQLG	0.00132185	0.000528521	1.246	3	P02647	Apolipoprotein A-I	0	1967.98	146933	27129.4	15115.4	142444	159053	78164.3	197933	86761	124065	45777.1	249096	46251.9		72940.5	67273.2	43463.8	2436.24	13300.3	55748	32090.6		22617			20821.8	34705.2		36570	334551		323960		38007.6	394686	44515.9	18619		35517.3
High	NVPLPVIAELPPKVSVFVPPRD	0.00429074	0.000528521	0.952	1	P01871	Immunoglobulin heavy constant mu	0	2383.37				69097.6	27228.6	28486.7		4331.67	16851.6	206837	19509.4	12679.6			76322.6		6203.76					12416.8							33406	20381.4	11916.3		20977.4	32468.8	19733.9
High	NVNFQKAINEKLGQYAS	0.00114437	0.000528521	1.282	1	P0C0L4	Complement C4-A	0	1923.99		47991.4	42882.4					16534.3		20716.2						19392.4		21480.9	22726.2			29599.5		24397	103547		97969	12335.3	43610.7	222052	23858.8				30713.6			11268.1		16691.2
High	NVNFQKAINEKLG	0.000186501	0.000528521	1.735	9	P0C0L4	Complement C4-A	0	1474.8	1.8408e+06	180381	942085	4.61632e+06	1.67649e+06	5.78014e+06	5.33607e+06	345733	931647	541273	125921	325452	221466	112418	124856	709379	187611	386732	474389	276636	2.57848e+06	2.51262e+06	416389	2.49307e+06	2.02953e+06	890092	4.77501e+06	631890	3.10062e+06	2.89735e+06	1.66017e+06	92947.6	758106	782427	1.76007e+06	47119.8	690783	2.11041e+06	882892	1.08522e+06
High	PAPIEKTISKAKGQPRE	0.0158397	0.000528521	0.637	1	P0DOX5	Immunoglobulin gamma-1 heavy chain	0	1850.05		106714	81390.8			13886.7		110060			55044.7			28386.4			218729			48735.9	178419	260646	116307	129937		174946		69289.1	253501			147109		37380.5			325299
High	NSGALTSGVHTFPAVLQSSG	0.000147253	0.000528521	1.794	35	P01861; P01859; P0DOX5; P01860	Immunoglobulin heavy constant gamma 4 Immunoglobulin heavy constant gamma 2 Immunoglobulin gamma-1 heavy chain Immunoglobulin heavy constant gamma 3	0	1929.97	249383	392573	312551	220222	299194	252711	203254	256315	72513.9	245735	84777.4	174050	341152		222876	187355	425497	278445	267219	82024.7	300139	496861	408539	461453	420725	476220	213855	719893	496270	506550	223803	295420	358559	113022	486283	36940.3	677910	148046	378311	451939
High	PLAPSSKSTSGGTA	0.00535101	0.000528521	0.897	30	P0DOX5	Immunoglobulin gamma-1 heavy chain	0	1260.64	3.62422e+06	2.63176e+06	2159745	2.09002e+06	2.41705e+06	1.89802e+06	2.75805e+06	3.21037e+06	1.65104e+06	4.14621e+06	296914	2.36228e+06	4.00383e+06	3.43137e+06	1.67372e+06	2.46594e+06	6002790	4315113	2183884	1.4315e+06	2.7308e+06	3.73749e+06	4.15025e+06	1.7912e+06	3.88346e+06	2745917	739995	10459303	3.2637e+06	2764429	2732527	2.58133e+06	2.43423e+06	1.13374e+06	3.72761e+06	800109	5092319	860225	4649833	3.53525e+06
High	PLDTLGSEGALSPGGVA	0.00854772	0.000528521	0.782	3	P0C0L4	Complement C4-A	0	1540.79	208996		224212	416383	353208	271238	567608	128320	137464	175494	161173	110685		112617	117257	220782			177212	124335	158227	269515	126369	293112	282447	156355	475376		323877	585916	148099	81074.9	115394	163668	98408.5	56748.6	152710	199804	174742	215107
High	PTVGETNPRSIQ	0.0140777	0.000528521	0.664	16	Q14624	Inter-alpha-trypsin inhibitor heavy chain H4	0	1298.67	1.15069e+06	913622	604364	1.02931e+06	889367	1.03786e+06	872864	731880	871211	1035740	785051	651741	902637	721868	1.33107e+06	777756	885982	876016	654659	858206	1.44866e+06	1.04871e+06	852357	580334	859110	863849	666834	774462	670615	547079	592852	1.03893e+06	845916	852006	722348	521732	1.07915e+06	725195	1.06049e+06	1.17682e+06
High	PTVGELKLSKIQKNVKENIQD	0.000383485	0.000528521	1.555	2	P19823	Inter-alpha-trypsin inhibitor heavy chain H2	0	2381.34		102596	20557.2	312068	447695	583481	402869	270738	478233		218346	268300			173190			183607	151958		134797	356655		31981.3	550326	133769	1.53478e+06		336266	2.94252e+06	191160			1.87007e+06
High	PTSAHGNVAEGETKPD	1.79867e-05	0.000528521	2.319	68	P02790	Hemopexin	0	1609.75	1.87312e+07	881192	1.61207e+07	1.53421e+07	3.10532e+07	1.25994e+07	2.65342e+07	4.47927e+06	2.5625e+07	5.96022e+06	1.33669e+07	441191	6.31353e+06	5.07966e+06	5.22091e+06	9.13501e+06	6996826	1.0913e+07	1.14935e+07	1.67568e+07	6.77218e+06	1.27321e+07	9.61896e+06	6.32684e+06	1.62048e+07	6.70453e+06	1.70422e+07	6.35721e+06	6.12227e+06	3.29283e+07	1.99941e+07	582220	6.11978e+06	2.72416e+07	4.15038e+06	2.50778e+06	7.25883e+06	4.39417e+06	1.14883e+07	9.08486e+06
High	PTFIPAPIQAKTSPVDEKALQD	0.000168059	0.000528521	1.761	48	P01019	Angiotensinogen	0	2366.26	1.07809e+06	1500751	1.94454e+06	1.66993e+06	1.71249e+06	2.20482e+06	1.64176e+06	2685473	949104	709221	1.6802e+06	717055	493147	309032	1.54983e+06	1.55752e+06	1.51709e+06	1.35283e+06	1.24478e+06	993873	855024	2.52904e+06	1.42904e+06	1.66302e+06	2.12409e+06	610709	1.57034e+06	909354	1163955	2.68422e+06	1.30815e+06	1.25404e+06	768877	1.38179e+06	1.62998e+06	210935	1.0558e+06	906442	756032	913145
High	PTFIPAPIQAKTSPVD	0.000837346	0.000528521	1.36	84	P01019	Angiotensinogen	0	1681.92	1.36313e+06	1.77081e+06	2.32879e+06	2.13028e+06	1.96506e+06	2.62717e+06	1.17627e+06	1.48639e+06	955305	749022	1.04617e+06	699319	990602	289861	1.63578e+06	1.26906e+06	1.19513e+06	1.38265e+06	1.31451e+06	972696	1612689	2.56177e+06	2.21531e+06	1.8922e+06	2.31116e+06	766980	1.71888e+06	900164	1.19182e+06	2.83627e+06	1.37972e+06	1.31221e+06	862724	1.18027e+06	1.18632e+06	533028	1.14727e+06	977957	820012	905328
High	PTEVELDNQIVTATQ	0.0158397	0.000528521	0.637	5	P01591	Immunoglobulin J chain	0	1657.83	48130.4	238460		148685	80941.9	194570	28823	423685	50577.4	529147	190928	139857	268850	126596	391702	82932.2	388159	168839	33153.9	68468.6	94023	111444	96277.9	122689	114013	282678	77986.8	127123	199113	53403.9	243217	210455	344454	134056	524720	27526.1	393972	185978	227638	295019
High	PSVFPLAPSSKSTSGGTAALG	0.00126488	0.000528521	1.257	84	P0DOX5	Immunoglobulin gamma-1 heavy chain	0	1932.01	1.43236e+06	2.02677e+06	1.41127e+06	841653	1.0162e+06	1.25509e+06	619376	1226572	611171	1.38382e+06	547754	1.02336e+06	1.98162e+06	657301	996751	862366	1.74811e+06	2664195	636560	676068	1.25356e+06	2.78633e+06	2.62282e+06	1.32378e+06	2672384	2.08845e+06	574566	3131044	1.49791e+06	1.20986e+06	981745	1.42479e+06	1.243e+06	494778	1.8416e+06	127063	2.37174e+06	417655	1.76785e+06	1.9706e+06
High	PSVFPLAPSSKSTSGGTAAL	0.000451917	0.000528521	1.514	71	P0DOX5	Immunoglobulin gamma-1 heavy chain	0	1874.99	667510	1.09075e+06	711964	609788	775968	620029	363818	558313	208588	658806	199016	493537	1.25054e+06	458138	622190	644638	1136499	1.23326e+06	748998	357713	615146	1.1482e+06	1453175	643033	1.34408e+06	1.21271e+06	296087	1.53333e+06	1.04451e+06	562851	566294	631816	874755	266855	1.12375e+06	63943.2	1.52848e+06	301719	993422	1.19443e+06
High	PSVFPLAPSSKSTSGGTAA	0.00296833	0.000528521	1.044	50	P0DOX5	Immunoglobulin gamma-1 heavy chain	0	1761.9	576833	672641	508367	399486	586267	439552	433576	467167	219812	557344	225619	460992	766456	231260	503444	461229	651902	765094	502447	246375	685984	782773	863292	457360	707327	719103	217095	1.14517e+06	701846	383219	433905	528140	529112	192946	644840	104758	898840	244419	782931	674566
High	PSVFPLAPSSKSTSGGTA	0.00300421	0.000528521	1.041	69	P0DOX5	Immunoglobulin gamma-1 heavy chain	0	1690.86	905459	1.09149e+06	950950	731832	918172	846809	742562	807513	389439	851451	363470	900978	1.25687e+06	440926	746182	771654	1.07644e+06	1.06618e+06	872001	467309	1.34535e+06	1.51401e+06	1.46407e+06	870269	1.06394e+06	1.19787e+06	339259	1.84035e+06	1.13759e+06	542381	765496	801193	787397	327049	1.15094e+06	177286	1.446e+06	386870	1.21911e+06	1.0815e+06
High	PSVFPLAPSSKSTSGG	0.000507571	0.000528521	1.485	96	P0DOX5	Immunoglobulin gamma-1 heavy chain	0	1518.78	4584.48	3818.84	7916.66	5595.2	8141.94		6912.66	5820.73		6471.94			17205				3629.14	4577.82				6039.79				5644.22		6067.46			45986.9	73158.3			14671.4	15462.8				3819.43
High	PSVFPLAPSSKSTSG	0.000489603	0.000528521	1.494	124	P0DOX5	Immunoglobulin gamma-1 heavy chain	0	1461.76	8.12405e+06	26775288	14610131	8265606	14947061	9728472	12532161	19826248	6.28585e+06	17390980	7.80333e+06	17017610	21863610	10066202	10011197	12475831	20594776	13481029	12447594	7.27404e+06	16431987	19707960	23630866	14695922	15899684	15655276		28615054	18413270	16824752	10874075	18135702	14710704		16657697		23232818		16917816	20457370
High	PSVFPLAPSSKSTS	0.000745532	0.000528521	1.389	98	P0DOX5	Immunoglobulin gamma-1 heavy chain	0	1404.74	2.34796e+06	9.13155e+06	4.60339e+06	2.28474e+06	3323610	2.33051e+06	3.26097e+06	5.0158e+06	1.79045e+06	5.62258e+06	1.84674e+06	4.43385e+06	5.32313e+06	2.75743e+06	2.41046e+06	3.32045e+06	5.72913e+06	3.53943e+06	3.58012e+06	2.00558e+06	4.6215e+06	4.89111e+06	5.05833e+06	3.36031e+06	3.67505e+06	4.8148e+06	1.48244e+06	8.81631e+06	5.48817e+06	2.3254e+06	2.77346e+06	3.31728e+06	4.20255e+06	1.9806e+06	4496250	1.14475e+06	6.48069e+06	2.45642e+06	4.80293e+06	5.32431e+06
High	PSVFPLAPSSKST	0.0011172	0.000528521	1.288	45	P0DOX5	Immunoglobulin gamma-1 heavy chain	0	1317.7	1.25357e+06	3.4342e+06	1.60636e+06	1.00777e+06	1.47586e+06	1.23932e+06	1137467	1.90626e+06	849367	2.07416e+06	643885	1.728e+06	2.30395e+06	995098	971396	1327934	1.82848e+06	1.69742e+06	1.73074e+06	919258	2138293	2.10809e+06	2786169	1.53654e+06	1.8172e+06	1998322	479976	2.29254e+06	1855269	875283	1.08951e+06	1.10724e+06	1349593	653747	1.85698e+06	357870	2366568	855302	1.85309e+06	1.85728e+06
High	PSVFPLAPSSKS	0.0100962	0.000528521	0.742	25	P0DOX5	Immunoglobulin gamma-1 heavy chain	0	1216.66	935277	2.25826e+06	1.37374e+06	721379	1.03924e+06	770894	1.02354e+06	1.48946e+06	547822	1.58904e+06	479549	1.26238e+06	1.75899e+06	865906	837832	939152	1.56335e+06	1.0788e+06	1.06506e+06	557501	1.45027e+06	1.55006e+06	1.44236e+06	1.00274e+06	1.17825e+06	1.33191e+06	420218	2.24096e+06	1.59269e+06	692172	797768	983094	1156177	513128	1.39658e+06	319126	1.83626e+06	707288	1.4242e+06	1421898
High	PSVFPLAPSSK	0.00149059	0.000528521	1.216	70	P0DOX5	Immunoglobulin gamma-1 heavy chain	0	1129.63	3648628	6095925	2.81506e+06	1.99756e+06	1.97404e+06	1.8578e+06	2.49547e+06	3.51128e+06	1.64264e+06	3872784	1.33843e+06	3237784	3.70356e+06	1.5933e+06	1.80392e+06	2.37748e+06	2.89273e+06	3018390	2.65305e+06	1.61842e+06	3.7074e+06	3.57049e+06	5058461	2.72506e+06	3.20106e+06	3.32107e+06	870089	4296236	2.98746e+06	1807491	1.98076e+06	1.94776e+06	2.73682e+06	1154361	3.34841e+06	725772	4020470	1.56588e+06	2.69743e+06	2.94686e+06
High	PSVFIFPPSDEQLKSG	0.00478138	0.000528521	0.925	55	P01834	Immunoglobulin kappa constant	0	1747.89	567646	1.10976e+06	414767	459498	354706	206761	858411	884887	360494	730675	429408	576889	771054	284563	340191	352397	832895	1.46014e+06	768832	272598	476600	422755	625193	856572	984272	1.09463e+06	706103	1.83223e+06	668109	753262	232203	790241	1.07129e+06	204023	562006	105811	1.14228e+06	123484	781093	433223
High	PSSGKSAVQGPPERD	0.00240066	0.000528521	1.097	20	P01876; P01877	Immunoglobulin heavy constant alpha 1 Immunoglobulin heavy constant alpha 2	0	1511.74	1.48773e+06	715917	1.09104e+06	1.09248e+06	409942	864914	421748	2.62943e+06	1.01203e+06	2.05424e+06	1.04177e+06	826996	310067	378561	616576	434189	2.49624e+06	717294	1.04264e+06	675963	439262	91322.1	256419	289723	489649	1.26526e+06	177130	885096	247149	1.01515e+06	795545	251781	1.07595e+06	415189	381500	90705	2.87892e+06	175662	1.35289e+06	489692
High	PSLTSDLQAQSKGNPEQTPVLKPEEEAPAPEVGASKPEGID	5.03434e-05	0.000528521	2.062	14	P04004	Vitronectin	0	4241.11	413754	49811.4	31632.3	114774	245956	152285	200851	46123.1	127776	74249.5	114336	87036.5		59332.4	173581	149447	10081.6	31501.1		153408		251261		59304.3	274835	144984	53287.3	49236.7	77854.5	298933	188574	66307.2	150399	332095	204451			41989.1		95141.1
High	PSLAADFVESKD	0.000136464	0.000528521	1.813	42	P02768	Albumin	0	1278.62	1.1145e+06	2.92955e+06	2644238	2405740	2.71525e+06	2.37663e+06	3.71134e+06	3.59497e+06	4.41479e+06	2035916	3.23646e+06	3.7145e+06	2.31846e+06	1.00197e+06	2.74442e+06	3.58352e+06	1.45382e+06	3.53793e+06	1467035	3.1038e+06	3465609	4.13908e+06	3.38994e+06	2.43092e+06	4193700	2.58238e+06	3.20407e+06	2149447	2.88158e+06	4640527	3.06423e+06	2.39668e+06	2.17494e+06	7.12522e+06	2.36959e+06	1.73912e+06	1.33371e+06	3.08194e+06	2.32297e+06	4.11606e+06
High	PSHSKFLKILSGD	0.0022972	0.000528521	1.108	1	P43251	Biotinidase	0	1428.78							26735.9														39099.3					60263.1		21071.9		258329					17592.6					12914.8
High	PSGEVSHPRKT	0.000850868	0.000528521	1.356	47	P02765	Alpha-2-HS-glycoprotein	0	1194.62	2.17809e+06	4.65815e+06	9.01526e+06	3.38517e+06	10494274	3.34876e+06	9.42315e+06	8.46286e+06	9.81177e+06	4.86913e+06	4.11502e+06	8.53703e+06	6.08641e+06	4.83439e+06	6.57949e+06	1.16487e+07	2.01879e+06	5.55517e+06	5689938	4.81044e+06	8615874	8.44293e+06	5.57426e+06	5.51401e+06	7.47504e+06	6.83096e+06	4.73642e+06	6.21523e+06	4.94737e+06	4.70372e+06	4.37838e+06	5.1875e+06	6.69006e+06	6.35086e+06	7.09021e+06	2.811e+06	2.0331e+06	7.14932e+06	3.39083e+06	4.68448e+06
High	PSDIAVEWESNGQPENNYKTTPPVLDSD	0.00347011	0.000528521	1.005	25	P01861; P0DOX5	Immunoglobulin heavy constant gamma 4 Immunoglobulin gamma-1 heavy chain	0	3102.42	449378	93782.4	96741.3	230892	311555	226790	273074	218576	129403	145029	119339	179444	98914.9	294779	222954	251920	144208	187527	225491	57762.4	26831.9	236920		45231.3	90201.1	190279	40180.4	298512	398673	62954	385691	82212.9	216280	122825	195562	5010.2	75628.8	28669.3	56785.8	294012
High	PRRYTIAALLSPYSYSTTAVVTNPKE	1.1765e-05	0.000528521	2.425	48	P02766	Transthyretin	0	2898.54	1.00608e+06	13298	40612.1	929764	1.12675e+06	725657	953990	136240	2.10036e+06	94080.7	1.60015e+06	682071	73638.8	169772	141543	151390	15395.1	22396.3	392403	304890	11014.4	88214		214203	112927	51663.8	184006	347688	695985	1.06436e+06	2.2375e+06	150999	260917	1.42062e+06	968466				4693.91	5166.24
High	PRLFAEEKAVADTRDQADGS	0.0100962	0.000528521	0.742	9	P01833	Polymeric immunoglobulin receptor	0	2176.06	431320	101646	180211	511091	749399	489819	71182.8	140818	133589	76456.4	221145	130162		116740	885355	368436		221538	74196.9	144125	64032.6	75008.9	131847	114565	113521	102495	131066	100483	172112	87908.5	266220	98081.3	127468	190916	256698	20588.6	55108.4	243197	28996.4	146300
High	PREAKVQWKVDNALQSGNSQESVTEQDSKD	0.00116752	0.000528521	1.277	13	P01834	Immunoglobulin kappa constant	0	3373.63	608882	310291	263353	270326	577356	383777	434533	313723	255302	342917	242767	302560		196989	289010	293890	431816	334187	311929	115927	29959.2	253169			189131	551574	21197.3	454970	401821	39669.8	429230		365784	88460	319843					28241.8
High	PREAKVQWKVDNALQSGNSQESVTEQD	0.0126933	0.000528521	0.688	2	P01834	Immunoglobulin kappa constant	0	3043.47	183326	102098	102412	169261	212688	229480	133777	146231	131347	181333	84192.5	60167		52446.4	150477	107938	125763	114832	27663.9	43221.6					49065.3	176568		219075	111652		191014		115969	42282.2	201367
High	PQVYTLPPSRD	0.0161211	0.000528521	0.633	78	P0DOX5	Immunoglobulin gamma-1 heavy chain	0	1272.66	2.39567e+06	2.15688e+06	1.43343e+06	1.00966e+06	2.06785e+06	984840	2.16764e+06	265610	575633	899563	751167	94278.7	1.16482e+06	566667	137138	944944	188580	181576	1.52536e+06	265146	2.87396e+06	2.40645e+06	2.24377e+06	1.21332e+06	1.44907e+06	151008	690777	4.01679e+06	3.37931e+06	1.49776e+06	856066	1.90324e+06	136307	754560	561412	108855	134859	236387	1.26559e+06	178889
High	PQTFYYAVAVVKKDSGFQMNQLRG	0.000320245	0.000528521	1.6	3	P02787	Serotransferrin	0	2763.39	238015	82236.2	396933	313711	1073717	198626	802011		417116	4449.69	399721	529582		265955	201586	471367		299888	385961	523818		370611				484206	533672	504465	1.18028e+06	777572	466472		397654	1.17988e+06	750732
High	PTVGETNPRSIQN	0.000690908	0.000528521	1.408	17	Q14624	Inter-alpha-trypsin inhibitor heavy chain H4	0	1412.71	651141	596168	454788	595804	537213	589196	485460	851907	700917	726429	602838	497736	729324	504436	871664	568261	522890	577228	353659	643719	1.19619e+06	927047	679001	432859	522329	785165	517898		725710	334877	446049	527662	592284	611097	554529	321556	658116	574080	635652	764967
High	PVASSLSPYFGTKTRYEDVNPVLLSGPEAPWRD	0.0152264	0.000528521	0.646	1	Q9UNW1	Multiple inositol polyphosphate phosphatase 1	0	3648.83	103307			19978.7		21720.1			11927		10709.9	19018.1		8504.96	15475.8				10857.1
High	PVKAAQFEPPGRQMIAI	0.000245862	0.000528521	1.666	1	P31995	Low affinity immunoglobulin gamma Fc region receptor II-c	0	1853.01	104727	141643	72139.9	152436	96696.6	189895	53358.5	437908	202864	411454	145041	295717		102180	380844	191047	354558	149118	99103.8			80243.2	45096.6	140181	143149	243223		95135.6	262500	12203	171819	53658.3	223773	118035	333067		144118		20800.1	121592
High	QVQLQESGPGLVK	0.0102241	0.000528521	0.739	15	A0A075B6R2; A0A0C4DH41	Immunoglobulin heavy variable 4-4 Immunoglobulin heavy variable 4-61	0	1382.76	247876	254637	228381	107445	124609	141282	59747.1	228154	75480.5	190382	18993.8	63801.7	203827	41376.1	60265.8	42349	158728	114628	77441.5	21627.6	248452	550741	485036	393713	262783	282762	191871	249561	109427	49000.9	116298	241616	282019		196892	11275.3	492896	110207	116449	147163
High	QSGNSQESVTEQDSKD	5.34603e-05	0.000528521	2.047	99	P01834	Immunoglobulin kappa constant	0	1738.74	4.85699e+06	4.65063e+06	3.19395e+06	1.99678e+06	2.47657e+06	2.21594e+06	2.80855e+06	4.08351e+06	2.27588e+06	4.87552e+06	1.18499e+06	1.82681e+06	3.26744e+06	2.3e+06	1.12624e+06	1.84386e+06	4.23573e+06	2.5546e+06	2.19686e+06	1.22483e+06	2.69862e+06	3.53879e+06	5.23852e+06	2.57723e+06	3.60358e+06	4.13861e+06	1.25936e+06	6.36074e+06	2.19351e+06	2.27645e+06	2.46288e+06	2.61743e+06	3.44072e+06	594855	4.25168e+06	803366	5.65297e+06	982557	2.69488e+06	2.06149e+06
High	QSGNSQESVTEQDSK	0.00485879	0.000528521	0.921	10	P01834	Immunoglobulin kappa constant	0	1623.71	577420	315149	229930		278722	202416	239131	269972	113577	327432		135891	204645	143375	94049.2	129347	541792	165091	468385	127004	435895	217421	372069	156841	263421	171820	104530	498197	287955		117177	194785	184058	37511.4	327945	99774	416368	34625.5	209046	134199
High	QSGAEVKKPGE	0.0135984	0.000528521	0.672	14	A0A0J9YXX1; A0A0C4DH38	Immunoglobulin heavy variable 5-10-1 Immunoglobulin heavy variable 5-51	0	1129.58	211712	200482	90806.3		151324	142607	91095.5		92549.9	417112	63014.5		152570	131613	250802	158392	245974	173372	198674	45472.3	156031	260650		135278	214885	227865	40385.4	141812	92293.1	62840.6	109462	140961	181131	49681.8	212575	22308.3	274686	104623	382517	132813
High	QPENNYKTTPPVLDSD	0.00120553	0.000528521	1.269	117	P01861; P0DOX5	Immunoglobulin heavy constant gamma 4 Immunoglobulin gamma-1 heavy chain	0	1817.86	5.30885e+06	5618593	5594111	2.98148e+06	4.43196e+06	3167422	3.80895e+06	3729174	1.91272e+06	3.6265e+06	1.4943e+06	3.12122e+06	7.39862e+06	2.10671e+06	2.41244e+06	2.43688e+06	3.6858e+06	3.32641e+06	3.62676e+06	1.76144e+06	4.77822e+06	9.15477e+06	6.98654e+06	3.52535e+06	5.27185e+06	5.54789e+06	1.9399e+06	7055175	3.94556e+06	1.73064e+06	2.96658e+06	3.0716e+06	4.8593e+06	745724	4.5804e+06	345470	7.6843e+06	1.59261e+06	3.06662e+06	3.52642e+06
High	QNTKSPLFMGKVVNPTQK	0.000517837	0.000528521	1.48	27	P01009	Alpha-1-antitrypsin	0	2033.08	85645.3	537044	433626	2.40919e+06	323289	2.27694e+06	282975	2.97398e+06	3.73799e+06	2.21532e+06	4.86016e+06	3.72485e+06	3453125	2.04316e+06	301163	3.17508e+06	355624	2.93312e+06	1914173	426492	1.54184e+06	351566	5.48409e+06	4.58223e+06	464248	334342	2.78402e+06	262344	375241	1.83515e+06	2.44434e+06	2.57834e+06	322551	1.28631e+06	884719	899169	621607	5.07421e+06	126172
High	QNTKSPLFMGKVVNPTQK	0.00214601	0.000528521	1.125	25	P01009	Alpha-1-antitrypsin	0	2017.09	902482	275303	301921	2358405	455286	2.62858e+06	429925	1.68356e+06	4330362	900115	3.84074e+06	1.32976e+06	7100.5	455794	274093	1.99379e+06	96968	1450176	2.05693e+06	204243	78317.6	167810	1.4247e+06	1.29546e+06	354530	189929	784924	130700	354259	968493	1.90136e+06	749223	147538	1.10161e+06	449214	87541.1	54901.3	49389	28902.6	98134.7
High	QLQLQESGPGLVKPSETL	0.0035545	0.000528521	0.999	6	P01824	Immunoglobulin heavy variable 4-39	0	1924.04	83003.4	105528	47230.5	91467.2	120251	133042	33556		25691.7	90306.7		40603.2	106469	14801.5	52914.7			48232.3			31313.6	305923	96243.9	93565.8	152976	145413	12310.1	83352.4		19647.2	76636.5		145129				106193	13257.2
High	QGDAAQKTDTSHHD	0.00545987	0.000528521	0.892	29	P01009	Alpha-1-antitrypsin	0	1510.65	9155964	6.30956e+06	11374141	9.07119e+06	1.88935e+07	8.86378e+06	8.34494e+06	1.27839e+07	12210836	7696316	1.33546e+07	12615897	7.20835e+06	3287765	10497844	1.23303e+07	5.65309e+06	4.49469e+06	11031657	1.40338e+07	4.29271e+06	4.90795e+06	9553118	3.58285e+06	1.11153e+07	5.03653e+06	6.61706e+06	5.13551e+06	10480375	7.59675e+06	6.99724e+06	6.56417e+06	5.00365e+06	5.83606e+06	1.27139e+07	1.58204e+06	7.83158e+06	3.99227e+06	6.75944e+06	6.16068e+06
High	QESVTEQDSKD	0.0121616	0.000528521	0.698	7	P01834	Immunoglobulin kappa constant	0	1265.55	80202.4	594369	419181	479990	275655	231574	239090	411712	277963	578196	100264	137272	954433	185210	169662	321952	266820	262035	105909	270031	3.589e+06	378247	331793	451638	243470	379036	328077	631526	247392	196236	243785	242032	350302	145699	515304	121076	1.11237e+06	390638	386353	210567
High	PYSYSTTAVVTNPKE	1.76301e-05	0.000528521	2.324	88	P02766	Transthyretin	0	1656.81	1.88894e+06	1.17137e+06	7483227	2943618	6.04266e+06	2.85392e+06	5.15651e+06	2.25881e+06	5240358	1.17983e+06	4.11587e+06	2.01335e+06	2.32784e+06	666496	2.40492e+06	2569730	379237	2.10306e+06	3058971	2.63836e+06	5.37882e+06	6693542	3.59374e+06	2.8591e+06	3.19849e+06	2637817	9830387	1.32423e+06	1.69851e+06	5.3921e+06	3.82909e+06	1.01239e+06	2.17276e+06	5798112	3184576	2.05459e+06	627454	2667443	1.61983e+06	2.0461e+06
High	PYIQVDIGGGQTK	0.00997012	0.000528521	0.745	2	P11021	Endoplasmic reticulum chaperone BiP	0	1375.72	183310	357876	393871	154996	153342	205468	224049	274413	56895	101236	130137	233437	103496	125179	120954	149757	425997	203923	273338	119309	584282	457521	489034	389749	297063	337951	241203	290798	191841	156849	132848	307868	234655	207776	185289	426148	409871	323323	302997	320634
High	PQTFYYAVAVVKKDSGFQMNQLRG	6.29891e-06	0.000528521	2.581	10	P02787	Serotransferrin	0	2747.4	748045		17028.8	285962	486341	293406	472863	61888.1	815119	74336.7	896792	175697		110831	115275	185063			236535	192396		24030.7			12470	118813		47096.8	640498		751725		87653.8	566581	157227
High	PWAKNLNEKD	0.0002653	0.000528521	1.647	40	P02787	Serotransferrin	0	1214.62	38238657	3.71343e+07	3.16189e+07	1.74332e+07	7.59637e+07	21168283	68608728	5.07497e+07	44457633	22768022	2.6121e+07	2.50754e+07	2.50797e+07	27330045	1.43995e+07	5.8254e+07	20137978	54385466	2.44875e+07	50644802	52498322	36801811	3.51151e+07	2.01305e+07	3.52055e+07	15511044	1.27148e+07	3.08413e+07	1.74533e+07	3.09827e+07	34851392	2.13532e+07	1.75752e+07	35927845	30524015	1.2687e+07	1.31224e+07	1.08946e+07	2.25333e+07	2.29742e+07
High	PVVAEFYGSKED	0.000206968	0.000528521	1.709	71	P02787	Serotransferrin	0	1340.64	5278148	7.10504e+06	8.26876e+06	5556704	10424482	6114175	10003645	7924099	8566411	3.5621e+06	7263164	8662017	6.53327e+06	3949539	4998958	12937652	2.73935e+06	8.3005e+06	4258005	10686998	11047999	12294365	9133631	8708558	11305406	5.06808e+06	8891660	5.5363e+06	7.8208e+06	10475954	7105956	8828004	4326801	12522471	9033984	7.68511e+06	2991583	10181750	6.10149e+06	10001685
High	PVTQEFWDNLEKETEGLRQEMSKD	0.000392812	0.000528521	1.549	1	P02647	Apolipoprotein A-I	0	2909.36	93947.3					53011.4			30662.8																						307630
High	PVTQEFWDNLEKETEG	0.000511653	0.000528521	1.483	9	P02647	Apolipoprotein A-I	0	1921.88	175309	23397.3	26757.1	121796	255618	197341	239228	221522	196203	87967.1	94567.3	117648	102034	44965.6	110871	176461	33584.3	130895	190205	119501	13895.7	50656.8		26373.1	160767	54214.7	19552.7	151451	260818	121777	145116	19877.6	63971.4	325928	115836			9434.95	28609.6	50387.6
High	PVTKSFNRGE	0.00800193	0.000528521	0.798	7	P01834	Immunoglobulin kappa constant	0	1134.59	1.63375e+06	1.28667e+06	942360	1.23983e+06	1.00349e+06	796626	1.42451e+06	1.41796e+06	148089	1.6152e+06		864479	907690	774938	899903	161437	3.33239e+06	1.18243e+06	1.43865e+06	181504	856021	814385	699549	421349	1.02187e+06	351254	184215	1.96188e+06	538520	281232	261055	737282	633046	249664	959580	186939	1.87783e+06		1.15726e+06	642796
High	PVIAELPPKVSVFVPPRD	0.00740187	0.000528521	0.817	2	P01871	Immunoglobulin heavy constant mu	0	1960.13	18461.3	44272.3		109353		30788.5	7729.77	83441.1	38562.3	238887	13586.2	19501	29693.1	11321.2	188927	16310.8	60792.6	169924	15701.6	11299.4		29203.8	5803.64	7175.31	38729.2	71290.3	9439.91	7862.11	34209.9	5668.28	21671.9	116889			74872		60002.6			23598
High	PVKAGVETTTPSKQSNNK	0.0131939	0.000528521	0.679	7	P0DOY2	Immunoglobulin lambda constant 2	0	1886	5.11589e+06	1.93472e+06	2.18633e+06	3.1825e+06	1.58293e+06	2.50968e+06	4.35253e+06	2.40905e+06	2.20217e+06	5.16245e+06	1.15239e+06	2.22089e+06	1.60839e+06	2.24881e+06	2.20835e+06	2.35793e+06	2.79661e+06	2.60876e+06	3.14032e+06	1181196	618808	1.44443e+06	1.11459e+06	925850	2.02922e+06	2.84383e+06	500444	3.82182e+06	2.64919e+06	2.28113e+06	2.20349e+06	1.11052e+06	2.69647e+06	993386	2.25809e+06	305386	3.22084e+06	557041	2.57794e+06	1.49046e+06
High	PVKAGVETTTPSKQSN	0.00570752	0.000528521	0.881	21	P0DOY2	Immunoglobulin lambda constant 2	0	1643.86	1.32575e+06	891774	595405	627147	502769	615850	763318	829262	725591	1.59159e+06	375751	710946	659426	647386	540531		895624	815518	922321	406960	300963	487157	395699	424286	570982	875538	94051.8	1.21584e+06	734330	623837	663855	326996	818871	302667	706497	72572.8	1.07202e+06	250184	891092	484648
High	PVKAGVETTTPSKQ	0.00412224	0.000528521	0.962	24	P0DOY2	Immunoglobulin lambda constant 2	0	1442.78	3.3034e+06	2.73343e+06	2.24706e+06	2.05528e+06	1.98536e+06	1.84233e+06	2113834	3.00242e+06	2.04755e+06	4.69956e+06	1.48807e+06	2.35447e+06	2.22443e+06	2.21545e+06	1.93625e+06	2.23442e+06	4.41795e+06	3.51215e+06	2.38711e+06	1.33838e+06	1.07521e+06	1.70929e+06	1.30152e+06	1.21178e+06	1.64132e+06	3.29279e+06	501663	3.86107e+06	2.44258e+06	2.17279e+06	2.26035e+06	1.48919e+06	2.94712e+06	1063549	2.38121e+06	231198	3271999	901472	3.1468e+06	1.88108e+06
High	PVKAGVETTTPSK	0.0032809	0.000528521	1.019	3	P0DOY2	Immunoglobulin lambda constant 2	0	1314.73	3.6648e+06	2.27861e+06	2299988	1.96626e+06	1.94365e+06	2.21329e+06	1.87666e+06	3.00758e+06	1870503	3.7799e+06	1.18962e+06	2099940	2.15619e+06	2.41167e+06	1.85017e+06	2.3358e+06	2.94378e+06	3.20795e+06	1.69314e+06	1.10807e+06	1.21289e+06	2.00913e+06	1.34924e+06	1.22879e+06	1.5891e+06	3360050	437379	3.84502e+06	2.33566e+06	1.58254e+06	2.21529e+06	1.20499e+06	2.97387e+06	1.10802e+06	2.42019e+06	224314	3.8494e+06	917877	3.11071e+06	1.71567e+06
High	PVKAGVETTKPSKQSNNK	0.00106905	0.000528521	1.299	6	P0DOX8	Immunoglobulin lambda-1 light chain	0	1913.05	7.43722e+06	1.12154e+06	363993	5.40004e+06	3.06663e+06	3.56181e+06	2.22914e+06	4.58565e+06	321500		726666		317351	2176508			509385	163920	3.67535e+06	265007		24023.7		20014.7		250714						20307.3	278862
High	PVKAGVETTKPSKQ	0.00101482	0.000528521	1.312	14	P0DOX8	Immunoglobulin lambda-1 light chain	0	1469.83	3.40702e+06	2.17772e+06	2.09025e+06	3.25753e+06	1.14546e+06	2.39398e+06	1.89604e+06	3.78321e+06	1.43181e+06	5871575	1.26174e+06	1.87923e+06	1.90292e+06	1733799	2.52554e+06	2.24153e+06	2.4739e+06	1.11238e+06	3.54127e+06	1.62077e+06	476493	729498	896388	523851	1.79067e+06	2648084	796159	3281545	3871268	2.61523e+06	1.76268e+06	1.39798e+06	2.52342e+06	926024	1.49061e+06	161292	2.23994e+06	449011	2218291	1.75867e+06
High	PVKAGVETTKPSK	0.00820208	0.000528521	0.792	7	P0DOX8	Immunoglobulin lambda-1 light chain	0	1341.77	1499295	765240	1.02465e+06	1433692	944407	1.41245e+06	951581	1.29194e+06	930542	2.36404e+06	538695	825170	750075	599599	949144	711244	1.07473e+06	1.00435e+06	1.74191e+06	398710	207033					883651	287038	1.51644e+06	1387008	1.28158e+06		414155	1.05195e+06	310469	641570	21514	1.06715e+06	151521	813148	610542
High	PVKAGVETTK	0.0164808	0.000528521	0.628	19	P0DOX8	Immunoglobulin lambda-1 light chain	0	1029.59	3.02545e+06	1.7435e+06	1.96559e+06	2.66456e+06	3.21673e+06	2.54668e+06	3.55967e+06	5.50759e+06	1.07797e+06	5374163	2.27348e+06	1.63108e+06	2.38194e+06	1.2353e+06	1.92437e+06	1.45965e+06	2.12308e+06	2199815	2696189	1.04468e+06	942439	894240	1.24111e+06	591105	1.74764e+06	4.92584e+06	1.41847e+06	3.2584e+06	3.2489e+06	2.01544e+06	1.24835e+06	1.32342e+06	2.39649e+06	656122	1.61041e+06	498114	3.1291e+06	332580	2.11993e+06	1.35542e+06
High	PQTFYYAVAVVKKDSGFQMNQLR	2.67339e-06	0.000528521	2.795	4	P02787	Serotransferrin	0	2690.38	767216		5799.01	242257	301458	191402	537969	51867.1	592364	37259.6	493880	145858		51115.4	53723.4	121293			134375	188944	6042.46								306762		554112		4480.06	454048	99184.6
High	PQTFYYAVAVVKKDSGFQMN	0.00505796	0.000528521	0.911	5	P02787	Serotransferrin	0	2309.13		44209.5	404000	195005	679477	132925	508014	244235	407410	120420	217365	447349		230332	73507.2	521966	62034.6	516888	321313	766639	125308	684431	55270.3	223946	733171	328534	544208	300747	395622	1.01184e+06	314691	120030	264277	883184	604285	17541.8	88482.8	197397	91674.7	442600
High	PQTFYYAVAVVKKDSGFQM	0.00324172	0.000528521	1.022	6	P02787	Serotransferrin	0	2195.08	96659.7	83127.3		111252		100295	440079	130140			205401	438247	95911.4		110689	429576					91777.6	417166	109894	115748	343910	202690	372015	250883	502454	900946	238490	186011	262927	818269	498681	11570	53343.3	105358	69633.1	359999
High	PPQSPWDRVKD	0.00184306	0.000528521	1.163	15	P02647	Apolipoprotein A-I	0	1324.66	7.94756e+06	6.11063e+06	13726733	8679520	19715504	8193387	17177528	22692840	10448233	6.05385e+06	34315580	13464141	7051055	5.81651e+06	8084097	14781570	4.30841e+06	25355774	11090825	10398574	13034019	10691323	6774285	4036782	9345333	5.62935e+06	6.38558e+06	7.87979e+06	11055036	6.64638e+06	16346963	7191154	5.2193e+06	19410380	5180096	4.52108e+06	3.33271e+06	4880473	6.7598e+06	8187193
High	PPKAGAEPASEREVS	0.000156998	0.000528521	1.778	78	P01042-2	Isoform LMW of Kininogen-1	0	1524.77	8.38712e+06	2.2349e+06	4.19375e+06	5555620	4624093	5181679	4907002	3.29466e+06	4884331	2390047	2594672	1.96366e+06	2.30665e+06	1.59207e+06	2560250	4.66671e+06	1.08336e+06	2.68286e+06	2.29764e+06	3.70523e+06	2.09856e+06	3.81446e+06	4434389	2.235e+06	4774168	973817	2.48645e+06	2286830	2271454	4.79582e+06	3.42954e+06	1839346	881061	2.76435e+06	2.98013e+06	834879	1.19018e+06	1.50793e+06	1.53196e+06	2560747
High	PPGAPHTEEEGAED	0.00209506	0.000528521	1.131	71	P41271	Neuroblastoma suppressor of tumorigenicity 1	0	1435.6	1.92919e+06	19318126	5137927	16324652	3.61991e+06	15042659	4.06932e+06	7094597	6.49684e+06	13011663	13104090	6.10363e+06	6.75382e+06	7.88213e+06	9184172	6.85882e+06	20366100	10391240	44420116	7.0643e+06	5.1483e+06	6.2512e+06	7253620	5.6406e+06	5.36971e+06	11280684	6612651	9284818	6374175	5220020	3.96569e+06	4.27316e+06	11273864	4314644	10698073	1811494	18787088	2.59023e+06	10716656	5.75581e+06
High	PPGAPHTEEEGAE	0.0139562	0.000528521	0.666	6	P41271	Neuroblastoma suppressor of tumorigenicity 1	0	1320.57	288519	1.24944e+06	475670	2.51594e+06	401292	2117761	524330	711783	657645	1.08015e+06	1.58413e+06	689503	692440	636463	1.05424e+06	711922	1.70586e+06	994144	4102155	678115	439753	559964	610763	390769	560059	1.12689e+06	830052	946734	714983	730494	502527	469690	863915	571778	782740	216737	1.36146e+06	215722	1.2517e+06	601550
High	PNNLKPVVAEFYGSKED	4.48155e-06	0.000528521	2.666	208	P02787	Serotransferrin	0	1906.95	5.91405e+06	1.29722e+07	1.30636e+07	6.99664e+06	1.69458e+07	6.92917e+06	1.57086e+07	1.26123e+07	1.7397e+07	9.02408e+06	1.18846e+07	1.04089e+07	9.96729e+06	4.20608e+06	8.45186e+06	2.25345e+07	5.05958e+06	1.42269e+07	7.89576e+06	1.67501e+07	1.34006e+07	2.1935e+07	1.42946e+07	1.32045e+07	2.66006e+07	8.72112e+06	1.43458e+07	1.1963e+07	1.11542e+07	1.9024e+07	1.4213e+07	1.47076e+07	8.22516e+06	2.17942e+07	1.37179e+07	5.06455e+06	5.41414e+06	1.12072e+07	1.14464e+07	1.45635e+07
High	PNNLKPVVAEFYGSKE	0.00816835	0.000528521	0.793	6	P02787	Serotransferrin	0	1791.93	348268	323449	339556	250619	906863	252230	563712	351447	567572	211965	367769	327376	270316	113292	277028	824751	117328	340325	247017	454001	338455	534005	260177	292685	642416	226139	268041	303405	403933	491925	446234	245644	232595	764055	419411	103087	151256	214676	248619	311635
High	PNMIPDGDFNSYVRVTASD	8.64456e-05	0.000528521	1.927	101	P0C0L4	Complement C4-A	0	2113.95	522656	259502	638871	1.43027e+06	2.31715e+06	1.27977e+06	2.23042e+06	436511	432737	800356	487844	513120	361888	518302	500589	1.10308e+06	192636	312599	753641	918464	244190	1.63118e+06		356340	552163	447057	3.03805e+06	467537	1.59517e+06	2.78704e+06	846094		648751	803819	1.01624e+06	12409.7	381932	1.10293e+06	108281	1.19286e+06
High	PNMIPDGDFNSYVRVTASD	0.000256935	0.000528521	1.655	36	P0C0L4	Complement C4-A	0	2097.95	1.34125e+06	54273.3	45024.8	2.29444e+06	1.5079e+06	1.14876e+06	1.97273e+06	265115	386127	127323	751910	269748		90861.9	214759	318323	27233.7		179775	131528		400187		53879.9	120008	175051	168993	89616	1.29106e+06	515168	1.18881e+06		261164	547908	319206					180403
High	PNHFRPAGLPEKY	0.000807703	0.000528521	1.369	39	P0DJI9; P0DJI8	Serum amyloid A-2 proteincur Serum amyloid A-1 protein	0	1525.79	5.56576e+07	5.55154e+06	2.92772e+06	2.96043e+07	1.72957e+06	3.37567e+07	9.0292e+06	1.29479e+07	3.90235e+06	5.50663e+06	3.07916e+07	7.68403e+06		5.84314e+06	2.26433e+07	3.65416e+06	5.31353e+07	1.10019e+07	3.47222e+07	7.42385e+06	7.94036e+06	8649869	3.69066e+06	1.14586e+07	3.65442e+06	3.03064e+06	2.37641e+07	4.36816e+06	2.08118e+07	5.30786e+06	2.20313e+07	2.26181e+06	3.03275e+06	1.52658e+07	7.24197e+06	732849	6.13189e+07	1.28658e+06	6.98288e+06	2.09304e+06
High	PNGLSFNPISDFPD	0.0113613	0.000528521	0.714	19	P01042	Kininogen-1	0	1519.71	168491	120648	183783	232581	646434	414941	959420	425346	756244	428361	124009	209438	303306	107257	690801	1.13973e+06	154849	394044	278441	342729	75414.1	156497	303332	257724	677163	519871	391607	297792	364534	932656	297438	294935	393875	937773	413534	150901	209429	123602	152374	307954
High	PNEDIVERNIRIIVPLNNR	0.00968246	0.000528521	0.752	1	P01591	Immunoglobulin J chain	0	2274.27		30684.4	51536.1	302461	164741	367934	132431	404517	178080	380981	348393	718294		169199	414058	124040	22047.8	10968.4	19896	78429							26252	97471.5		77539		74908.9					104260		17434.6	78209.5
High	PNEDIVERNIRIIVPL	0.0130808	0.000528521	0.681	2	P01591	Immunoglobulin J chain	0	1890.08	59757.1			92984.4	65308.8	43492.4	16374.1	42249.2	93647.8	112818	117096	235238		49959.8	61988.1	10972.7				34010.4		40452.2		15018.2	99911.7	36570.8	15669.2	9040.92	205178	35799.3	350784		218578	128141	99522.6					21639.5
High	PNEDIVERN	0.00194935	0.000528521	1.149	20	P01591	Immunoglobulin J chain	0	1085.52	404348	1.82625e+06	645760	846621	720391	863410	267803	3328253	1.91426e+06	8.10162e+06	1.25332e+06	1.39182e+06	1.56131e+06	1.2801e+06	1.88713e+06	836759	3.46668e+06	2827502	447609	840099	1.31231e+06	680405	712170	775700	1.00814e+06	3.41456e+06	385778	1.45292e+06	1.32062e+06	310351	1.84219e+06	1.59213e+06	3.43238e+06	730014	4735305	482046	2995050	799007	1.68416e+06	1.3544e+06
High	PPQYPVVPVHLDRII	0.00044652	0.000528521	1.517	6	P10153	Non-secretory ribonuclease	0	1743	107561	158818	69171.5	1.33752e+06	246362	604176	249410	114987	561703	215736	1.08246e+06	1.41549e+06	2986.1	311494	211349	384253	101600	352977	1.76594e+06	351735	37463.7	360723	58984.9	208319	444404	304656	534596	158779	291117	605045	215991	93144.4	320634	754075	603094	7570.68	55993	39579.8	27946.5	197388
High	PNEDIVER	0.00250878	0.000528521	1.086	18	P01591	Immunoglobulin J chain	0	971.479	983387	5.85177e+06	1.39948e+06	1.75176e+06	1.43471e+06	1.92052e+06	534979	8.26147e+06	4635968	21588520	3.35364e+06	3.45827e+06	4271992	3.76028e+06	4208828	1966892	7.59054e+06	6401226	693721	2.27769e+06	3.69467e+06	1296612	1.5013e+06	1.7658e+06	2.46216e+06	8.01517e+06	672190	3867950	3709905	293151	4545622	3.78565e+06	7527958	1.24327e+06	12394465	975270	8714778	1.72878e+06	3933796	2.94949e+06
High	PITVTVPVEVSRKNPKFMETVAEKALQEYRKKHREE	0.000971086	0.000528521	1.323	11	P10909	Clusterin	0	4267.3	3.24289e+06			1.2516e+06	47029.8	945569	38707.5		1.20823e+06		8.09338e+06			105011												11139.7					331582				16783.1
High	PITVTVPVEVSR	0.00719306	0.000528521	0.824	4	P10909	Clusterin	0	1296.75	227445	162131		274297	475260	260250	224016	126951		10342.2	83709.9	110974	105767	50282.7	206424	198333	14854.7	112186	10930.2		270325	386863	349285	223374	317615	158244	144255	136310	239831	188351	185253	109153	126016	195159	102112	83198.1	90274.9	204943	83016.9	162785
High	PITVIDEIRD	0.0150937	0.000528521	0.648	12	P00751	Complement factor B	0	1170.64	1.74872e+06	308554	376776	812917	780011	893424	741034	340104	496086	153506	174167	215252	322970	88341	589891	280353	101807	331813	286697	466902	752086	1.07048e+06	780901	553897	1.4631e+06	288064	545345	222914	480291	772669	479454	472409	185363	647128	417548	225450	124752	501135	272171	486140
High	PLFMGKVVNPTQK	8.0742e-06	0.000528521	2.519	89	P01009	Alpha-1-antitrypsin	0	1474.81	9.32438e+06	1.20563e+07	1.06928e+07	2.87966e+06	2.31936e+07	2.41912e+06	9.49854e+06	1.17797e+07	1.2242e+07	8.33874e+06	8.0459e+06	1.64558e+07	1.31226e+07	3.04729e+06	1.60082e+07	1.12915e+07	6.43859e+06	9.89074e+06	6.15854e+06	1.87664e+07	2.73954e+07	9.11785e+06	1.60219e+07	1.01178e+07	1.67834e+07	8.98211e+06	1.3628e+07	8.49529e+06	1.96984e+07	5.84465e+06	8.46286e+06	1.14952e+07	8.18693e+06	7.28183e+06	1.97024e+07	5.80593e+06	1.38062e+07	1.74514e+07	1.54712e+07	1.08235e+07
High	PLFMGKVVNPTQK	3.26665e-05	0.000528521	2.17	21	P01009	Alpha-1-antitrypsin	0	1458.81	43334000	3.57578e+06	4.90202e+06	1.08387e+07	1.35068e+07	8672096	31112949	6.9816e+06	8.73416e+06	4.05137e+06	8.5536e+06	8.54291e+06		1.25518e+06	6.76934e+06	8.66331e+06	3.08665e+06	2.94545e+06	3.54439e+06	3.15442e+06	314656	1.85385e+06	2.01866e+06	2.88637e+06	5.74412e+06	2.18158e+06	1.18318e+06	2.38433e+06	1.06092e+07	9.92471e+06	4.51614e+06	2.40601e+06	2.37474e+06	5.08917e+06	1.0169e+07	1.07373e+06	2.21772e+06	404865	1.48796e+06	3.41314e+06
High	PIEKTISKAKGQPRE	0.00671152	0.000528521	0.841	21	P0DOX5	Immunoglobulin gamma-1 heavy chain	0	1681.96	1.21201e+06	1.59199e+06	2.65289e+06	3.56079e+06	4.23513e+06	1.74184e+06	5.25832e+06	2.93296e+06	1347056	6.10445e+06	1.22537e+06	1.79293e+06	376218	1.37778e+06	1.98922e+06	2.30897e+06	2.90463e+06	2.09244e+06	3.10025e+06	943239	969113	1.66035e+06	580180	412240	2.07187e+06	2.21219e+06	97735.1	5.87619e+06	5.5513e+06	3.69381e+06	1.73154e+06	812978	2.12087e+06	395023	1.78159e+06	16976.3	1.58366e+06	44796	1.1056e+06	935625
High	PIEKTISKAKGQPR	0.00992847	0.000528521	0.746	6	P0DOX5	Immunoglobulin gamma-1 heavy chain	0	1552.92	1.76034e+06	1.30239e+06	498951	820127	1.29241e+06	739216	1.23166e+06	1.02211e+06	320559	811937	208388	1.28506e+06	220925	381321	396515	754487	799862	991602	869590	310581	427619	438562		69428.8	402740	439560	141368	1.86422e+06	886304	700612	486677	155234	379456	57961.6	777673		802961	42158.8	481930	293096
High	PIEKTISKAKGQ	0.0141389	0.000528521	0.663	5	P0DOX5	Immunoglobulin gamma-1 heavy chain	0	1299.76		771873		1.14764e+06	833452	885928	1.07309e+06	1.4101e+06		1.11074e+06	241199	1.59969e+06	446389	671170	1.28596e+06	10174.8	1.02507e+06	963414	1.09525e+06	10351.4	705329	611788		326170	353133			1.29271e+06				491921		101638	827153	38500.6	1.29369e+06		1.37919e+06	277422
High	PLEALGSEGALSPGGLASLLR	0.0124776	0.000528521	0.692	2	ENSEMBL:ENSBTAP00000007350	(Bos taurus) similar to Complement C4-A precursor [OS=Bos taurus]	0	2008.11					73640												12939.6					41132.8		46687.8			60632.5					127777						27514.9		22168.5
High	PLDTLGSEGALSPGGVASLLRLPRG	0.00185788	0.000528521	1.161	22	P0C0L4	Complement C4-A	0	2433.35	1.0546e+06	13507	103607	1.51514e+06	1.87347e+06	283940	1.73076e+06	31248.6	943759	417429	73449.5	241621		57108.7	500451				113626	313396		219050			137812	108677		29069.9	2.6443e+06	2.41602e+06	450763		712522	432804	403833
High	PLDTLGSEGALSPGGVASLLRLPR	0.00185788	0.000528521	1.161	3	P0C0L4	Complement C4-A	0	2376.32	450942			388276	509192	42263.1	404332		214677	66069.5	51666.1	56037.8								69130.9		49344.8			39959.2	23826.9			253294	359307	129486		73369.9	91224.7	99057
High	PLDTLGSEGALSPGGVASL	0.0121616	0.000528521	0.698	2	P0C0L4	Complement C4-A	0	1740.9	90654.2	58247.9	16846.8	244215	250848	329301	245609		80143.8	147385		54984.6	42608.2	49352.4	91313.5		53480.2	35064.5	111101	69856.6								19007.6
High	PLVNQVNINALASKKD	0.00902071	0.000528521	0.769	1	P00751	Complement factor B	0	1723.97	319786	46362.7	53984.1	76011.8	407409	108179	199989	23653.1	65946.5	21735.5	30842	25750.6	35480.2	11411.3	74882.4	72088.5	17699.8	44347.9	26922.5	61063.7	121605	151839	80230.3	60736	223655	47040.4	265861	31079.9	74192.6	76534.3	70544.3	52424	23385.9	106506	55603.5	23462.3		84047.3	47687.2	70096.2
High	PLDQLEKGGETAQSAD	0.000899936	0.000528521	1.342	20	P05546	Heparin cofactor 2	0	1658.79	1.45652e+06	390005	915998	494220	1.57547e+06	576267	1.35513e+06	344715	1.42452e+06	261416	749300	322068	583170	224552	800320	715460	134267	376706	538481	900341	835815	1.44767e+06	670820	516124	957248	397666	773148	356173	332876	907944	933892	398214	327600	464962	293488	394543	8828.45	517326	325729	485543
High	PPSDEQLKSG	0.00796909	0.000528521	0.799	26	P01834	Immunoglobulin kappa constant	0	1057.52	2.99529e+06	6.02732e+06	4.0421e+06	1.4102e+06	2237755	1.42667e+06	2.71978e+06	7.24434e+06	1.76411e+06	4.04386e+06	1.25978e+06	1.68544e+06	3.03214e+06	2.48923e+06	1.39629e+06	1883162	5.02426e+06	3.22373e+06	1.87405e+06	1416760	2322175	2.76907e+06	3.64185e+06	2.12509e+06	3.13348e+06	3395302	986634	6.31166e+06	2.70238e+06	2.24119e+06	2.30444e+06	2.42071e+06	3227564	1.03989e+06	3.61102e+06	1.13811e+06	6.09797e+06	1.00889e+06	3726295	3.0218e+06
High	PPSVVVTSH	0.00364095	0.000528521	0.993	2	P25311	Zinc-alpha-2-glycoprotein	0	922.499	292275	918266	365958	609475	1.17707e+06	759167	426662	818650	1.26847e+06	1.557e+06	1.17624e+06	610658	376159	570900	425917	567125	1.21244e+06	893208	479075	541360	1.51098e+06	621516	627674	635301	511625	834219	1.46438e+06	729934	1.57173e+06	1.04286e+06	767525	1.07507e+06	814961	929450	571959	531576	1.024e+06	513755	1.02007e+06	1.10784e+06
High	PQTFYYAVAVVKKDSGFQM	0.00196502	0.000528521	1.147	4	P02787	Serotransferrin	0	2179.09	558029		32865.2	279638	271443	349740	783251	96230.8	518623	49426	297777	394422		71513.1	105801	189269		26205.7	136064	131642						82710.1			486920		588400		74657.6	611073	159771
High	PQTFYYAVAVVKKDSGFQ	8.81786e-06	0.000528521	2.497	28	P02787	Serotransferrin	0	2048.05	616153	170916	449317	986781	1.67241e+06	616625	1.68865e+06	566302	962155	323848	670898	940735	197423	180060	399282	864235	95823.4	558508	524628	771181	155684	870332	78536.3	242030	1.3368e+06	463509	719747	409223	1.05666e+06	1606857	681884	190576	372285	1.79693e+06	829993	30398.9	102507	286724	101039	639604
High	PQTFYYAVAVVKKDSGF	3.16365e-05	0.000528521	2.178	24	P02787	Serotransferrin	0	1919.99	916333	113741	214786	703364	1.47377e+06	741332	1.33507e+06	474307	1.16278e+06	269063	959322	1.06607e+06	160405	182162	375459	819986	64874.7	446268	906369	1.25945e+06	124164	914096			856536	542032	760521		2406341	1.91071e+06	1.11236e+06		368290	2.33033e+06	772448					677284
High	PQTFYYAVAVVKKDSG	8.1066e-06	0.000528521	2.518	98	P02787	Serotransferrin	0	1772.92	5.6292e+06	4.86403e+06	9.93691e+06	4.18303e+06	7.29954e+06	4.20189e+06	1.1722e+07	7.64032e+06	9.01445e+06	2.96846e+06	8.79231e+06	7.42707e+06	6.07337e+06	2.46117e+06	5.13416e+06	1.31402e+07	2.38665e+06	6.33196e+06	3.51562e+06	1.05555e+07	7.08277e+06	1.39508e+07	7.40392e+06	7.28637e+06	1.55715e+07	4.69472e+06	9.48486e+06	5.29506e+06	9.5066e+06	1.14181e+07	8.57588e+06	6.14852e+06	4.72012e+06	1.408e+07	8.06854e+06	3.09235e+06	3.0997e+06	8.35055e+06	5.60799e+06	7.93591e+06
High	PQTFYYAVAVVKKDS	6.22477e-05	0.000528521	2.009	46	P02787	Serotransferrin	0	1715.9	2.91417e+06	1.64116e+06	3.3643e+06	1.73051e+06	4.07806e+06	1.65617e+06	3.57575e+06	2.68747e+06	4.47256e+06	1.23162e+06	2.97144e+06	2.90142e+06	1.74053e+06	1.12265e+06	2.12287e+06	4.73018e+06	753753	2.89786e+06	1.4526e+06	4.70889e+06	2.59464e+06	5.70205e+06	2.26725e+06	2.7758e+06	5.99714e+06	1.73809e+06	4.95562e+06	1.73653e+06	3.89482e+06	4.53219e+06	3.16999e+06	2.6966e+06	1.86192e+06	5.50214e+06	3.78367e+06	1.02972e+06	957893	2.75712e+06	1.74388e+06	3.00676e+06
High	PQTFYYAVAVVKKD	1.576e-05	0.000528521	2.352	185	P02787	Serotransferrin	0	1628.87	2.88126e+07	2.36112e+07	3.35e+07	2.016e+07	6.11251e+07	1.90506e+07	4.04709e+07	3.48004e+07	4.59731e+07	1.29188e+07	3.50018e+07	3.92653e+07	3.3337e+07	1.01199e+07	17774245	5.08369e+07	7.20989e+06	2.62735e+07	20212488	4.51774e+07	3.39281e+07	5.96327e+07	2.36213e+07	2.68491e+07	4.0311e+07	2.34786e+07	33171804	2.30279e+07	3.68475e+07	38752375	3.95157e+07	2.25615e+07	1.78775e+07	5.65315e+07	4.08638e+07	1.93916e+07	1.61264e+07	29600448	2.2914e+07	2.98825e+07
High	PQTFYYAVAVVKK	0.00084408	0.000528521	1.358	14	P02787	Serotransferrin	0	1513.84	2601025	1.01943e+06	1.5772e+06	770885	2.15026e+06	951443	2.563e+06	1.26242e+06	1.78139e+06	647047	1.54285e+06	1.71584e+06	729190	444756	764906	2.6633e+06	328169	1.0635e+06	554373	2.24999e+06	1785869	2.25086e+06	906320	991778	1.6377e+06	709960	1.21162e+06	923190	1.84446e+06	2381211	1.83959e+06	1.16869e+06	909662	2.60193e+06	1.42832e+06	779024	350176	1.24885e+06	867673	1.37163e+06
High	PQTFYYAVAVVK	0.000982823	0.000528521	1.32	20	P02787	Serotransferrin	0	1385.75	581356	397438	563860	333591	789825	504678	597660	510444	481447	240791	490132	430482	471443	219365	244510	988675	173067	476958	270488	773890	653510	1.16367e+06	612691	777926	1.01185e+06	482968	636537	453494	562500	1.00486e+06	706140	560624	383593	1.04935e+06	890730	490850	235383	720869	453896	930869
High	PQSRSVPPSASHVAPTETFTYEWTVPKEVGPTNAD	2.66318e-05	0.000528521	2.221	44	P00450	Ceruloplasmin	0	3782.83	1069912		217937	623512	834325	746920	434864	285224	493239	43247	552609	296753		266833	319341	315095	96120.6	408566	230692	453540								173605	520206	149192	825687			585765	385119
High	PQSKPLGDWAAGTMD	0.000170772	0.000528521	1.757	92	O14791	Apolipoprotein L1	0	1589.73	2.18371e+06	4.30497e+06	5.35433e+06	5358752	9692599	5.83749e+06	3.42874e+06	2.18521e+06	2.68477e+06	1.19282e+06	1.31807e+06	553337	2.6506e+06	829471	2.34734e+06	2.04488e+06	162064	2.62179e+06	1.91593e+06	2.15181e+06	5.51878e+06	2.9855e+06	5.16678e+06	1.49704e+06	2.55643e+06	907208	3.84011e+06	1.7462e+06	575542	7.1004e+06	1.87937e+06	633151	727962	1.93243e+06	1.08376e+06	1.58187e+06	212398	1.52592e+06	1.14383e+06	1.20142e+06
High	PQSKPLGDWAAGTMD	0.000277248	0.000528521	1.636	33	O14791	Apolipoprotein L1	0	1573.73	3987290	1.79058e+06	2586111	4.4949e+06	3.51513e+06	3841711	2397356	926959	1.71925e+06	468055	534277	252906	116125	228435	1.30203e+06	1.02973e+06	93462.3	1.41306e+06	1.86591e+06	403068	111660	1.08463e+06	2.20448e+06	514871	1.29814e+06	354592	827227	880706	282985	4.04021e+06	1.16189e+06	259728	385695	985405	580967	384820		49885.6	124105	567014
High	PQGDAAQKTDTSHHDQDHPTFNKITPNLA	0.00116752	0.000528521	1.277	18	P01009	Alpha-1-antitrypsin	0	3184.5	2.52953e+06	1.62971e+06	1.99834e+06	504368	3.20948e+06	654125	3.6428e+06	609404	4.37222e+06	2.4437e+06	3.97343e+06	3748674	27172.9	245622	3.63908e+06	3.06925e+06	154876	1.48705e+06	1.30379e+06	4.25867e+06	2.47457e+06	1.56213e+06	924438	1.61523e+06	3.51632e+06	1.29371e+06	1.10011e+06	717191	3.59403e+06	1.09277e+06	3.4435e+06	734959	1.2363e+06	2.15659e+06	3.86218e+06	22289.3		136527	124573	125456
High	PQGDAAQKTDTSHHDQDHPTFNKITPNL	0.0126933	0.000528521	0.688	10	P01009	Alpha-1-antitrypsin	0	3113.47	486704	303678	423571	223754	564014	411905	693367	270727	1.18513e+06	384336	702156	541012		89007.3	813304	608082	101495	211320	411170	632168	1.73181e+06	801099	454241	858657	1.88428e+06	1.6833e+06	507343		3.06011e+06	966446	2.1898e+06	139408	1.04371e+06	1.11298e+06	2.41139e+06	30878.6	630817	343990	287040	542111
High	PQGDAAQKTDTSHHDQDHPTFNKITPN	0.00764845	0.000528521	0.809	5	P01009	Alpha-1-antitrypsin	0	3000.38	913334	1.91181e+06	1.43688e+06	1.28525e+06	1.42293e+06	1.41573e+06	1.03187e+06	1.20071e+06	1.58557e+06	2.06045e+06	1.80299e+06	2.11168e+06		780605	1.39713e+06	1.27527e+06	975596	839999	783371	1.68311e+06	3.13414e+06	1.12221e+06	1.03149e+06	1.40751e+06	1.27854e+06	1.84855e+06	690383	920125	2831320	202616	1.2206e+06	1.17549e+06	1.55081e+06	756460	3.31107e+06	23006.7	1.30568e+06	140796	635423	1.09908e+06
High	PPSDEQLKSGTA	0.00313951	0.000528521	1.03	8	P01834	Immunoglobulin kappa constant	0	1229.6		1.46415e+06	785033		878164			1.38507e+06	543307	1.43256e+06	370435	767859	844945	956977	346400	641771	2.40264e+06	1412380		514734	1.22229e+06	1.07344e+06	1.00916e+06	755184	893539	1.3758e+06		2363285	774672	641550	719905	1.08185e+06	1.22314e+06		1.1531e+06	315044	2.17248e+06	332977	1.28731e+06	1.11562e+06
High	PQGDAAQKTDTSHHDQDHPTFNKIT	0.000579286	0.000528521	1.452	11	P01009	Alpha-1-antitrypsin	0	2789.29	2.72372e+06	3.95535e+06	3.27862e+06	2.78214e+06	3.56307e+06	3.26904e+06	2.59944e+06	2791371	3.8632e+06	4.89147e+06	3.91818e+06	5.05703e+06		1.89494e+06	2.96299e+06	3661243	3.00926e+06	2.6596e+06	1.57908e+06	3.4139e+06	6.30247e+06	3.03983e+06	2.68249e+06	2.85838e+06	3.91536e+06	4.67115e+06	2.10768e+06	2.68421e+06	6438546	1.37386e+06	3.61406e+06	3227074	3.29877e+06	2.43257e+06	7.16656e+06	87937.4	3.53484e+06	2.3624e+06	1.75793e+06	3.40585e+06
High	PQGDAAQKTDTSHHDQDHPTFN	1.68029e-05	0.000528521	2.336	68	P01009	Alpha-1-antitrypsin	0	2447.06	2.36099e+07	1.48194e+07	1.80488e+07	1.80092e+07	2.90679e+07	2.31447e+07	2.08495e+07	1.69935e+07	3.05985e+07	1.576e+07	1.91053e+07	1.48267e+07	5.99516e+06	5.11402e+06	1.77111e+07	17722759	1.02276e+07	1.54656e+07	8.26339e+06	2.40548e+07	1.60039e+07	1.15122e+07	1.40146e+07	8.40631e+06	2.09854e+07	1.03355e+07	6.07332e+06	1.08355e+07	1.93512e+07	8.60587e+06	1.90682e+07	7.46125e+06	1.2205e+07	1.02528e+07	2.90018e+07	1.74323e+06	1.19214e+07	5.83364e+06	6.79657e+06	9.22314e+06
High	PQGDAAQKTDTSHHDQDHPTF	2.08559e-06	0.000528521	2.857	69	P01009	Alpha-1-antitrypsin	0	2333.02	2.57614e+07	2.47263e+07	2.71378e+07	1.82015e+07	3.23632e+07	2.16894e+07	2.70964e+07	2.59724e+07	4.08378e+07	3.22091e+07	2.75639e+07	24764181	7.49434e+06	9.70341e+06	2.14079e+07	3.37099e+07	1.46912e+07	2.22028e+07	1.25757e+07	2.68141e+07	2.59575e+07	1.33816e+07	1.84336e+07	1.40943e+07	2.82663e+07	1.82989e+07	1.07281e+07	1.78853e+07	3.92407e+07	1.55238e+07	2.64613e+07	1.02092e+07	1.98042e+07	1.78326e+07	4.25868e+07	2.73396e+06	2.42601e+07	9.14236e+06	9.74273e+06	1.3801e+07
High	PQGDAAQKTDTSHHDQDHPT	6.02534e-08	0.000528521	3.742	130	P01009	Alpha-1-antitrypsin	0	2185.95	9.33925e+07	5.23238e+07	7.52301e+07	90146859	8.90724e+07	5.5582e+07	1.2584e+08	8.70011e+07	6.67797e+07	5.03418e+07	6.91532e+07	9.20767e+07	3.09155e+07	1.96231e+07	7.82278e+07	5.42554e+07	3.60334e+07	3.64574e+07	6.41104e+07	4.37489e+07	8485808	1.92083e+07	2.02059e+07	1.42731e+07	4.78918e+07	2.35504e+07	3.67865e+07	3.48823e+07	9.14715e+07	6.59496e+07	3.44951e+07	6.39331e+07	3.22541e+07	2.55867e+07	6.61671e+07	7.57679e+06	4.99336e+07	7.92913e+06	3.00416e+07	1.38701e+07
High	PQGDAAQKTDTSHHDQDHP	2.83842e-07	0.000528521	3.355	104	P01009	Alpha-1-antitrypsin	0	2084.9	29200270	1.82278e+07	2.97632e+07	3.24668e+07	3.4255e+07	1.93899e+07	41630232	3.14815e+07	2.39264e+07	9.57849e+06	26626983	33844754	1.0364e+07	7.3193e+06	2.69732e+07	2.11665e+07	1.24834e+07	1.45635e+07	2.25976e+07	1.58847e+07		6.80445e+06	7.78605e+06	4.94612e+06	1.75549e+07	7.75954e+06	1.23356e+07	7.27369e+06	2.94245e+07	2.0383e+07	1.2439e+07	2.18987e+07	1.25251e+07	8.47501e+06	2.83995e+07	2.68952e+06	1.80337e+07	2.74942e+06	4.75549e+06	4.1586e+06
High	PQGDAAQKTDTSHHDQD	0.00138692	0.000528521	1.234	19	P01009	Alpha-1-antitrypsin	0	1850.79	4.86107e+06	3.86092e+06	5.12681e+06	2.78242e+06	3.11495e+06	2.85389e+06	4.80246e+06	4.16677e+06	4856821	2.53967e+06	2.7989e+06	4.5525e+06	2.01915e+06	734239	3.47932e+06	3.32794e+06	1.77045e+06	1.81614e+06	2910948	2.47424e+06	3.29794e+06	1.32483e+06	2.12616e+06	796954	3.15514e+06	1.58695e+06	2.15767e+06	1.74597e+06	3.75126e+06	1.82217e+06	1.82913e+06	5.30658e+06	1.74394e+06	911587	4.99023e+06		2.36566e+06	700876	2.3945e+06	794045
High	PQGDAAQKTDTSHHD	1.85723e-05	0.000528521	2.311	182	P01009	Alpha-1-antitrypsin	0	1607.7	1.0242e+08	7.16712e+07	1.35725e+08	8.70291e+07	1.13243e+08	1.10942e+08	9.26143e+07	9.62878e+07	1.33812e+08	8.333e+07	8.08988e+07	1.01286e+08	7.77774e+07	3.56016e+07	112468151	1.32607e+08	6.02785e+07	5.15202e+07	9.22918e+07	1.48412e+08	4.83459e+07	5.38191e+07	1.12072e+08	4.0625e+07	1.28843e+08	5.05759e+07	5.27242e+07	5.62004e+07	7.88087e+07	8.36168e+07	8.19297e+07	7.27157e+07	5.79124e+07	6.16681e+07	1.40076e+08	1.77858e+07	8.48657e+07	4.42464e+07	7.0769e+07	6.55043e+07
High	PQGDAAQKTDTSHH	0.00872639	0.000528521	0.777	10	P01009	Alpha-1-antitrypsin	0	1492.68	7.9784e+06	4.75624e+06	5.7152e+06	7.45772e+06	6.1606e+06	6.75986e+06	8.22663e+06	5.97071e+06	7.43536e+06	4.72045e+06	5483071	5037832	3.21274e+06		6.93419e+06	5.12414e+06	2107573	2.50318e+06	3.97851e+06	6.36417e+06	2.08714e+06	2.74152e+06	8.24312e+06	2.27178e+06	7.54491e+06	2.54564e+06	2.61862e+06	2.71163e+06	5.73636e+06	6.0789e+06	3.53012e+06	2.69501e+06	2.66686e+06	2.42436e+06	8205482	632360	3.68795e+06	439726	3.01334e+06	666226
High	PPYPRSIAQYWLG	0.0156322	0.000528521	0.64	4	P04004	Vitronectin	0	1547.8	1.07063e+06	51894.5	90356	270519	558590	638019	505816	106637	518924	161402	307262	383974	29246.2	108032	335439	238286	41160.8	105897	189128	205539	40792.9	205162		37484.9	324268	310919	50658.4	102213	327864	234186	624502	22483.1	209441	714037	299344	5372.2		11125.2	22804.5	22768.4
High	PPTSAHGNVAEGETKPDPD	0.00139249	0.000528521	1.233	18	P02790	Hemopexin	0	1918.88	288492		595427	386324	2583701	475247	715599	199749	2.40115e+06	211642	421782	12034.3	273723	252394	218422	646815	271381	541916	382503	720078	851389	1350613	370789	389636	672502	512855	1.52771e+06	243390	148030	1.47031e+06	698167		432596	1.71718e+06	212276	160622	292075	276485	286505	773203
High	PPTSAHGNVAEGETKPD	2.06068e-06	0.000528521	2.86	132	P02790	Hemopexin	0	1706.8	4.44522e+07	3.42225e+06	5.21525e+07	6.36382e+07	2.74662e+08	56399890	1.05003e+08	1.99777e+07	2.0164e+08	1.8591e+07	44735765	942228	2.45293e+07	2.26023e+07	2.13486e+07	5.81173e+07	2.14466e+07	4.7507e+07	3.48282e+07	6.70812e+07	4.3752e+07	1.03574e+08	3.132e+07	2.84892e+07	6.96401e+07	3.44581e+07	1.16934e+08	2.25843e+07	1.59443e+07	2.05991e+08	7.24577e+07	1.62493e+06	3.11965e+07	1.94276e+08	1.41425e+07	1.4216e+07	2.51026e+07	1.92311e+07	2.91529e+07	5.76293e+07
High	PPTSAHGNVAEGETK	0.000128508	0.000528521	1.828	9	P02790	Hemopexin	0	1494.72	286253		145080	421285	2.43598e+06		1.21399e+06		1.13626e+06	183986	474385				119694		390640		280430		376681	359211				862089	670695		1.51662e+06	2.08829e+06	309525		310057	1.05276e+06	58816.7	121250	355256
High	PPSVVVTSHQAPG	0.009887	0.000528521	0.747	5	P25311	Zinc-alpha-2-glycoprotein	0	1275.67	1.08319e+06	2.34724e+06	780354	3.6495e+06	1261248	3.87223e+06	981552	1.39283e+06	1.7906e+06	1.95624e+06	3586012	1.81026e+06	841481	1.3336e+06	2.07127e+06	1.83653e+06	1.6053e+06	2.1453e+06	1.7016e+06	1.58796e+06	3.8913e+06	908262	879101	1.28987e+06	1.10898e+06	2273079	3.2515e+06	1.58814e+06	2.48724e+06	1.43092e+06	2.08228e+06	1.48625e+06	2.16775e+06	3.02294e+06	1.2202e+06	1218369	1803223	2.04917e+06	2.31843e+06	2709832
High	PPSVVVTSHQA	0.00131656	0.000528521	1.247	2	P25311	Zinc-alpha-2-glycoprotein	0	1121.59	789095	1.34301e+06	502569	1.95139e+06	1.01006e+06	2.07419e+06	900657	910769	1.59796e+06	1.12372e+06	2.19273e+06	826790	547462	838585	1310434	1.13366e+06	1.17384e+06	1.11416e+06	1.28084e+06	1.04217e+06	2355009	844799	841830	907325	950383	1666453	1.64905e+06		1.7194e+06	1.88671e+06	1.19054e+06	1.09801e+06	1.37736e+06	1.77238e+06	811790	871967	1.20074e+06	1.13579e+06	1.65824e+06	1.76022e+06
High	PQGDAAQKTDTSHHDQDHPTFNK	2.24188e-05	0.000528521	2.264	75	P01009	Alpha-1-antitrypsin	0	2575.16	35493217	12003614	1.55278e+07	27975192	2.18562e+07	2.64802e+07	2.91794e+07	1.52284e+07	2.7181e+07	16991453	26333081	12469193	2.01126e+06	5.40723e+06	1.39192e+07	1.78429e+07	9.18135e+06	1.02646e+07	1.26616e+07	17289013	1.3087e+07	8457534	8.85671e+06	6.56783e+06	2.04588e+07	1.0176e+07	4.31531e+06	8.40995e+06	2.10052e+07	13295494	1.82661e+07	6.33566e+06	9.76739e+06	1.01495e+07	2.27661e+07	450784	1.23428e+07	4.31172e+06	5.27226e+06	8.27578e+06
High	NRIPESGGD	0.00898334	0.000528521	0.77	4	P07996	Thrombospondin-1	0	944.443	90261.8	176990	132272	263616	248138	209508	366998	125773				72267.3	20857.7		85585.2		36325.9	421724	92435.6		988703	399700	227675	205397	136731		42297.1					125366			352947	164016	88925.3		132229	17847.6
High	NRGDSTFESKSYKMA	0.00516067	0.000528521	0.906	5	P02671	Fibrinogen alpha chain	0	1736.79	594434	1.43651e+06	1.1507e+06	572015	2.03752e+06	574341	1.22875e+06	1.22015e+06	1.44016e+06	1.17851e+06	848542	525900	391259	357459	289323	1.16281e+06	423448	881630	142982	433179	3.1962e+06	2.03295e+06	1.52726e+06	303906	1.04547e+06	314437	1.0754e+06	507114	444405	1.19164e+06	2.24314e+06	247952	315421	460296	570485	63489.2	379857	1.14134e+06	262520	692076
High	NRGDSTFESKSYKM	0.0114095	0.000528521	0.713	3	P02671	Fibrinogen alpha chain	0	1665.75	455240	148922	328359	160726	985584	164535	554533	110771	347250	134686	141993	38977.4	80217.4	52933.6	69964.5	220366		57864.5	56762.1	56007.8	26067.9	1.03434e+06	247493	77473.9	221983	81846.3	328516	95587.6	98399.8		230802	48352.6	77591.5	25514.7	79985.4		44726.8	285844	48066.8	78476.9
High	IFTDQVLSVLKGEE	0.000218903	0.000528521	1.695	49	P02655	Apolipoprotein C-II	0	1577.84	1.5735e+06	50749.7	134173	2.37458e+06	5.61084e+06	1.50228e+06	765943	504370	3.13962e+06	439605	581146	923337	391498	221755	886409	304386	14204.4	625258	481877	926617	220757	3.24069e+06	630878	262328	2.08231e+06	128077	2.39291e+06	628834	2.99186e+06	6.67269e+06	1.41785e+06	180799	318419	3.40887e+06	890904	90423.4		369855	119867	215178
High	LFMGKVVNPTQK	0.00126488	0.000528521	1.257	4	P01009	Alpha-1-antitrypsin	0	1377.76																					3.841e+06	678448	1.51846e+06	1.10594e+06	1282456	908912	1.06047e+06		1.21755e+06	725401	787460	2.30673e+06	691738	1.09427e+06	1.77966e+06	812775	1.75511e+06	2.60508e+06	1.5281e+06	1.01671e+06
High	IEQNTKSPLFMGKVVNPTQK	0.000579286	0.000528521	1.452	19	P01009	Alpha-1-antitrypsin	0	2275.21	1.20533e+06	1.04095e+06	1.81095e+06	264911	1.09083e+06	127798	904123	728946	574105	339223		809318	769484		1.36868e+06	504797	268144	323373		1.18671e+06	4.9747e+06		581597	1.09313e+06	2.0282e+06	1.92709e+06	467649		2439718	791579	349797	728902	1.08997e+06	245221	1.1971e+06	329159	1.48699e+06	1.72568e+06	1.76639e+06	1.83611e+06
High	IEQNTKSPLFMGKVVNPTQK	0.004073	0.000528521	0.965	5	P01009	Alpha-1-antitrypsin	0	2259.22	1.06121e+06		415381		773179	330033	567364		320372					7286.52	366962					226495	71286	186507	68299	107460	547735	239718	42191.2	217856	499482	90781.3	166395	100492	173203	192221	975671		181829		68672.1	281608
High	LEGLTDEINFLR	0.00436007	0.000528521	0.948	7	P05787	Keratin, type II cytoskeletal 8	0	1419.75	18590.5	139570	17248.2	124118	106961	99366.8	69323.7	148894			54810.9	110235		71446.2	61468.9	78104.4	49979.1	50675.9	29925.5	56272.5	246683	310661	225542	255183	176235	146406	376910					125844	121310			83367.3		73432.1	65366.8	118321
High	LEEYTKKLNTQ	0.000385024	0.000528521	1.554	60	P02647	Apolipoprotein A-I	0	1366.72	1.22581e+07	1.87533e+07	29746217	1.39934e+07	33009067	1.44352e+07	34258724	5.1866e+07	1.88242e+07	2.3289e+07	2.09451e+07	3.13818e+07	3.17467e+07	2.23346e+07	12643478	2.52533e+07	1.86479e+07	2.59469e+07	2.01249e+07	1.66325e+07	48066781	3.18893e+07	2.57707e+07	1.69662e+07	2.73369e+07	2.12853e+07	1.73117e+07	31258238	3.3603e+07	2.64067e+07	25819941	3.52987e+07	2.0104e+07	33508070	1.52377e+07	16150530	1.91902e+07	22776959	29502863	32977826
High	LDVGGLQETDKIIEVEEEQED	0.00258011	0.000528521	1.079	7	P23142	Fibulin-1	0	2388.13		29685	18286.1	274788	186080	64122.6	83843.2	319156	55265.2	107657	351424	246683	44345.2	100976	291641	74116.7	119054	82928.1	83303	44227.6	7128.69	111556	35020.6	85635.7	148310	112901	83148.4	206143	723185	354698	216482	36903.6	799717	381741	108983	4877.1	99763.9	68433.4	108201	108577
High	LDDYVNTQGASLFSVTKKQLGAG	0.000903547	0.000528521	1.341	4	P00747	Plasminogen	0	2412.24	176708		263501	151698	306750	115719	230740	111923	342429			162396	150674	65911.2	183342	402041		171978	61200.9	23465.1	29308.7	851212	86233.7	470730	550430	80589.5	276624	154164	134312		166755	86678.7	48747.7	106795	166191	59978.2	51554.3	202034	50775	151640
High	IAVEWESNGQPENNYKTTPPVLDSDG	0.000356814	0.000528521	1.573	49	P01861; P0DOX5	Immunoglobulin heavy constant gamma 4 Immunoglobulin gamma-1 heavy chain	0	2860.33	855747	556926	486494	763685	959607	546257	783408	845529	243272	794003	409966	662054	710174	844264	1.23822e+06	589694	1.74302e+06	940809	789647	300270	174059	901731	196288	447783	642290	1.29967e+06	171985	2.87914e+06	1.22037e+06	350620	1.0918e+06	518118	898223	688640	988709	46908.9	1.04901e+06	111439	302487	1.15029e+06
High	IAVEWESNGQPENNYKTTPPVLDSD	8.6085e-06	0.000528521	2.503	232	P01861; P0DOX5	Immunoglobulin heavy constant gamma 4 Immunoglobulin gamma-1 heavy chain	0	2803.31	9.32821e+06	4.65944e+06	3.25698e+06	6.51046e+06	8.05178e+06	5.46917e+06	7.01603e+06	7.13662e+06	2.51083e+06	4.83026e+06	2.53046e+06	5.73422e+06	5.78747e+06	6.1931e+06	6.44819e+06	5.47928e+06	1.05213e+07	5.90915e+06	5.59617e+06	1.74078e+06	1.0427e+06	6.60047e+06	1.62929e+06	3.09285e+06	4.61644e+06	6.13572e+06	1.44577e+06	1.15417e+07	8.46153e+06	2.63359e+06	6.60003e+06	4.98072e+06	6.98524e+06	2.77413e+06	5.86982e+06	336736	5.94643e+06	906543	3.81831e+06	8.27117e+06
High	IAVEWESNGQPENNYKTTPPVLD	2.73889e-05	0.000528521	2.214	173	P01861; P0DOX5	Immunoglobulin heavy constant gamma 4 Immunoglobulin gamma-1 heavy chain	0	2601.25	3.1022e+06	1.82766e+06	838186	2.45985e+06	3.11831e+06	2.13041e+06	2.48558e+06	4.20473e+06	814844	2.11163e+06	1.07557e+06	2.46129e+06	1.9097e+06	2.28715e+06	2.41625e+06	3.04079e+06	4.78052e+06	2.09604e+06	2.3412e+06	676683	725293	2.59486e+06	603388	1.39302e+06	1.78085e+06	2.68187e+06	675972	8.03949e+06	4.24724e+06	1.13406e+06	2.88591e+06	1.5803e+06	2.76987e+06	1.33479e+06	2.91171e+06	141253	2.56163e+06	434265	2.07885e+06	4.03223e+06
High	IAVEWESNGQPENNYK	0.000124456	0.000528521	1.836	52	P01861; P0DOX5	Immunoglobulin heavy constant gamma 4 Immunoglobulin gamma-1 heavy chain	0	1877.87	299867	509144	378097	319717	329845	335521	284301	360335	187909	414546	161718	470390	304611	192399	333280	391296	394536	495271	273142	166547	331856	418782	248216	255094	190816	899795	110932	596036	362408	213383	394631	415485	447588	144718	378318	38644	372470	87059.5	745609	523102
High	LATVYVDVLKDSGRDYVSQFEG	0.00322877	0.000528521	1.023	2	P02647	Apolipoprotein A-I	0	2461.22										10063.8							5930.1	11546.7	9595.77	10512.4		285093	7565.08		117340	87473.9	59092.9	77296.5	1.38028e+06	505715	1.60922e+06	8909.31	352737	2.4582e+06						85869.8
High	LATVYVDVLKDSGRD	0.000281725	0.000528521	1.632	53	P02647	Apolipoprotein A-I	0	1650.87	806447	740989	456183	665942	1.03628e+06	809886	1.07889e+06	1.52124e+06	558222	770755	1.13013e+06	1.25677e+06	666897	388259	1.15102e+06	983676	349329	694256	397370	682279	979903	1.98873e+06	1.10991e+06	852678	2.3533e+06	476133	717299	626785	1.38774e+06	1.25849e+06	2.35951e+06	725491	517407	3.15756e+06	545944	461393	489668	1.15476e+06	305472	1.76877e+06
High	LATVYVDVLKD	0.00749333	0.000528521	0.814	25	P02647	Apolipoprotein A-I	0	1235.69	929005	98998.1	262890	534640	1.00793e+06	1.19699e+06	620400	1.12546e+06	240651	355036	727638	862361	197496	563967	477498	497054	397786	882094	202420	411469	474315	1.70278e+06	1.24708e+06	903659	1.97266e+06	383963	561474	425905	1.01094e+06	1.01377e+06	2230698	694056	452549	3.37847e+06	269968	542344	174381	890542	309058	1.98942e+06
High	LAPNNLKPVVAEFYGSKED	0.000598146	0.000528521	1.444	101	P02787	Serotransferrin	0	2091.08	1.91947e+06	3.26971e+06	5893194	1.88862e+06	5.63509e+06	2.27171e+06	5.56871e+06	4.10206e+06	3.93945e+06	1.40849e+06	3.05036e+06	2.31182e+06	2.92356e+06	1.43139e+06	1.21116e+06	5.7744e+06	2.05535e+06	3.13137e+06	1.36015e+06	3.70381e+06	2841221	6.74813e+06	3.87576e+06	4.53945e+06	9.62895e+06	2.35823e+06	8.72315e+06	2.9839e+06	3.28043e+06	6.87809e+06	3.50209e+06	5.83665e+06	2.2418e+06	6.42517e+06	3.32071e+06	1.10458e+06	1.51219e+06	2.94982e+06	3.08778e+06	5.20651e+06
High	IAEVENDEMPADLPSLAADFVESKD	0.00378972	0.000528521	0.983	3	P02768	Albumin	0	2721.24	16615.4			10799.3									14226.6									25161.7			62392.6	44854.5	35602.8	75341.9	126811	197483			75487.9	236895	41982.8			22409.2	37672.2	36142.9
High	IAALLSPYSYSTTAVVTNPKE	1.98013e-05	0.000528521	2.295	30	P02766	Transthyretin	0	2225.17	111343	61261.7	281379	191679	453076	191638	264079	180574	269587	79638.1	392611	149270	112463	53706.4	153692	180356		156826	173522	152218	119145	501392	225572	203554	333557	118290	1.07199e+06	2.78293e+06	145659	1.03699e+06	259074	218081	127161	569247	188563	70045.8	7619.18	136691	150126	231617
High	KYAATSQVLLPSKD	0.00345624	0.000528521	1.006	2	P01871	Immunoglobulin heavy constant mu	0	1520.83	31590.9	299874	56744.6	253664	114348	153009	26953.8	225320	160358	691501	70621.1	52579.4	126398	37560.4	353099	68500.5	142120	288381	31190.5	47180.5		12276.2		14882.1						9953										15035.2
High	KVSFLSALEEYTKKLNTQ	1.1808e-07	0.000528521	3.574	33	P02647	Apolipoprotein A-I	0	2099.14	704388	46415.9	190583	1.56193e+06	1.34365e+06	507609	4.09853e+06	1.13344e+06	1.8526e+06	817976	887897	1.41137e+07	5175.6	316829	395364	348145	8507.49	369236	1.49341e+06	629928	82518.1	821581	27903.9		1.08723e+06	998454	284558	504307	6.19621e+06	4.24659e+06	5.80349e+06	74869.8	1.25928e+06	4258728	2.11058e+06		4671.2	3334.74		387448
High	KVQWKVDNALQSGNSQESVTEQDSKD	8.67925e-05	0.000528521	1.926	52	P01834	Immunoglobulin kappa constant	0	2920.39	1.43261e+06	1.68017e+06	873004	763354	1.21648e+06	817814	921267	1.24584e+06	659631	1.28968e+06	744093	897357	383096	691658	772050	1.00871e+06	1.99505e+06	1.17184e+06	887989	517435	487718	988109	281709	514116	460505	1.47835e+06	298042	2.08037e+06	1.30155e+06	376662	1.26633e+06	630031	1576896	441398	1.22288e+06	60630.7	1.37918e+06	122824	880357	781175
High	KVQWKVDNALQSGNSQESVTEQD	0.00108632	0.000528521	1.295	22	P01834	Immunoglobulin kappa constant	0	2590.24	813638	1745902	867438	831401	1.02986e+06	868849	754606	1310800	512360	1.07433e+06	691769	918157	435717	456245	885431	976560	2.02116e+06	1064344	668067	337653	406509	915450	235293	478722	455309	1.51512e+06	319444	1.95492e+06	1.27306e+06	406911	1386356	605007	1.34038e+06	576878	1.4078e+06	76335.5	1369111	156732	777545	782881
High	KVPQVSTPTLVEVSR	0.00448414	0.000528521	0.941	5	P02769; P02768	Serum albumin OS=Bos taurus GN=ALB PE=1 SV=4 Albumin	0	1639.94	30343.2	17826.8		22472.9	39045.6				24148.9	10541.5								35385.7	24171.8		413625	203158	128963	270522	95479.9	119493	141855			140717		107291	107290	102769		215442		297661	76811	124332
High	KVEQAVETEPEPELRQQTEWQSG	0.00503767	0.000528521	0.912	28	P02649	Apolipoprotein E	0	2698.3	962177	386633	596886	901335	696101	882810	402975	1.14445e+06	604303	524440	1.43536e+06	244289	131256	269783	786987	579461	133754	471988	361570	513556	585042	1.10931e+06	153029	113115	128815	974930	412844	150925	570726	94445.6	771331	164697	933349	842607	685232	62359.2	123567	155190	227707	180378
High	KVEQAVETEPEPELRQQTEWQ	0.00840762	0.000528521	0.786	14	P02649	Apolipoprotein E	0	2554.24	394538	269139	193219	764058	510533	412077	107322	429557	231233	351083	568358	164596	106675	107586	300880	189902	94864	213890	144259	217748	206031	455775	143779	84505.9	291073	506498	144855	124532	193309	60186.8	254149	86139	404289	358847	264518	33554.7	79848.1	107666	204299	150351
High	KVEQAVETEPEPELRQQTEW	0.0153603	0.000528521	0.644	5	P02649	Apolipoprotein E	0	2426.18	177963		76200		142422	182576	26872.5		117228		240329	85397.2	59587.2	60920.9	150530	91386.5	39503.6	88485.6	84628.5	78301.8	58128.8	181914				152330			15243.4		120640		178683	180993	135483
High	KVEQAVETEPEPELRQQTE	0.00126488	0.000528521	1.257	55	P02649	Apolipoprotein E	0	2240.1	1.33936e+06	707417	541337	284628	782848	355263	532749	999032	940337	1.24026e+06	1.45911e+06	559036	447672	559459	832000	516186	250181	519852	503931	768365	644304	1367995	582162	364328	419384	1.27183e+06	546800	431614	610451	209633	725135	538482	1.16936e+06	842551	688601	304917	252336	631806	719039	464829
High	LGEDNINVVEGNEQF	0.00660325	0.000528521	0.845	15	P00760	Cationic trypsin OS=Bos taurus PE=1 SV=3	0	1676.78	59934	460247	403288	145151	169099	133264	186008	274515		6710.64	198503	277106		288455	197856	198778	287581	258870	104671	241160	748735	1.04069e+06	1.17754e+06	1.23645e+06	1.96733e+06	717416	649822	40922.7	196630	294321	85411.1	936198	680937	347645	53882	534312	43792	831090	526128	583950
High	LGEDNINVVEGNEQFISASK	0.000782235	0.000528521	1.377	1	P00760	Cationic trypsin OS=Bos taurus PE=1 SV=3	0	2163.06	26890.6	207973	11528.5		8255.67			12578.6						7836.3			12959.4						62604.7										62024.6						21926.7
High	LGEHNIDVLEGNEQFINAAK	0.009723	0.000528521	0.751	1	P00761	Trypsin OS=Sus scrofa PE=1 SV=1	0	2211.1		10407.2						26693.5	44328.7	13508.3	16428.9			9783.45	13763.7	24881.7	25018.4	14754.6			125900	41526.8		13132.6	22103.5	21492.2		30323.1		12379.6			27284.6	28884.8	23445.1					28687
High	LGEYGFQNALIVR	0.00225166	0.000528521	1.113	1	P02769	Serum albumin OS=Bos taurus GN=ALB PE=1 SV=4	0	1479.8		17137.2					41628.7	24962.2		8124.23	23485.7			9491.41	31117.5		27176.3		28119.9		117026	111984		127869	58748.3		62713.8		22798.9	20408.8	5960.46	46438.4	35339.2			74500.5		137789	37529.1	67133.1
High	IPPADLSDQVPDTESETRILLQGTPVAQMTED	0.00143782	0.000528521	1.225	9	P01024	Complement C3	0	3466.69	279939			467243	540838		622092	251502	415795		41813				236527					151583		158126							188510	161617	247753		231843	726419
High	IPFFGQVRLVD	0.0123713	0.000528521	0.694	1	P01023	Alpha-2-macroglobulin	0	1290.72						10271.4	5564.03					11839.4					5417.18		16788.6					64485.1		62922.7	33144	71097.6		382904			149708			6196.28	11919.6	9163.75	12514
High	LPDIFEAQIAGLR	0.00120071	0.000528521	1.27	1	P08729	Keratin, type II cytoskeletal 7	0	1442.8		27072.7	21927.6	28563.9	69507.3	27908		32784.2			11923												65920.4			27742.3	32831.9	2411.37	28534.2			175065	47331.9				13917.8		8979.05	17301.3
High	LISQIVSSITASLR	0.000593374	0.000528521	1.446	7	P68363	Tubulin alpha-1B chain	0	1487.88		4368.71	321448	98088.6		75563.9	181666				8484.62										411937	129050	75803.8	370671	440547		172305		5238.9							100495
High	LLSPYSYSTTAVVTNPKE	7.66594e-05	0.000528521	1.957	94	P02766	Transthyretin	0	1970.01	998376	532602	3.35273e+06	1.6227e+06	2.46161e+06	1528340	1.89059e+06	1.49544e+06	1.72743e+06	616254	1.84029e+06	876699	1.14653e+06	391514	1.74441e+06	1.84656e+06	287258	1.94845e+06	1.50207e+06	1.16499e+06	1.50603e+06	3.41081e+06	2.24501e+06	1.75837e+06	2.2768e+06	1.16785e+06	8.58456e+06	725818	873008	8.52409e+06	1.65597e+06	942836	1.27579e+06	3.92313e+06	2.39117e+06	2.09419e+06	404539	1.3894e+06	1.1619e+06	1.86374e+06
High	IINEPTAAAIAYGLDK	0.0025698	0.000528521	1.08	1	P11142; P11021	Heat shock cognate 71 kDa protein Endoplasmic reticulum chaperone BiP	0	1659.9	52356.2	123426	63254.2	42644.1	56930.5	32337.4	42556.1		14688.5	47449	23617.2	30006.2	64806.3	23503.7	22475.4	29317.6	137102	48786.8	17106.8	16368.8	185440			25201		11729.6			23010.7			13850.7		14175.9		4904.46		18368.8	12686
High	ILGLLDAYLK	0.0134815	0.000528521	0.674	1	P26641	Elongation factor 1-gamma	0	1118.68			16171.8	43332.4	45188.9		20841.2	65348.2			15994	22718.7		4629.15	21173						53488.3	91340.6	48542.8	80996		7055.91	80375			13863.4		60812.6	104623		3135.59	33674.8		1950.34	4164.33	5348.33
High	ILGGHLDAKGSFPWQAKMVSH	0.0103974	0.000528521	0.735	1	P00738	Haptoglobin	0	2279.18	3.27716e+06			186024	136262	92487.8	307924		184441	10186.2	48433.9				155600				117790			24060.6			31340.5					11025	6097.93
High	ILGGHLDAKGSFPWQAK	0.00157655	0.000528521	1.202	2	P00738	Haptoglobin	0	1824.98	6.49538e+06		34382.1	314720	1.28723e+06	358150	731531		434854						636083				497032	213285	6459.29	131435			56881.6		40179			64924.9	209611
High	ILGGHLDAKG	0.0089091	0.000528521	0.772	6	P00738	Haptoglobin	0	980.552	62636952	1059708	6408931	4100592	68499936	5263809	14568298	424156	13078141	15348225	3.50068e+06	84205.4	8151647	355850		2.70909e+06	20163890	322791	11665430	9855359	11268238	18291604	2.98389e+06	3629111	19322728					1.41635e+06						11522814	20843792	7.4436e+06
High	ILGADTSVDLEETGR	0.00161489	0.000528521	1.196	2	P25705	ATP synthase subunit alpha, mitochondrial	0	1575.79		82355.7	41126.9		33061.4	25123.9	33653.7	60655			49650.9	71761.5		33884	59513.1	67302.1	105260	53669.9		34380.6	141314	139894	97307.1	129118	45716.8	49407.3	125736	10259.9	56392.4	43991.4	18329.5	133875	71818.9	96516.9		223431		288651		135520
High	LKVTIKPAPETEKRPQD	0.000534697	0.000528521	1.472	2	P01024	Complement C3	0	1950.1	53734.3		27193.1		532727		31458.9		18944		262785							19195.3			1.5117e+06	908776	284531	404098	476925	665721	407529	454661	489033	356246	472111	171178	700358	467481	486260	33341.1	275067	353055	248597	549971
High	LKSVLGQLGITKVFSNGAD	4.221e-05	0.000528521	2.106	5	P01009	Alpha-1-antitrypsin	0	1947.09	254366	31081.5	29268.8	369433	376405	118269	143341	160107	151567	74611	81582.8	290036		32627.2		264410	35300.7	56331.4	154509	22344.1	55167.6	224025		94784.3	832903	86042.9	88892.5	178564	969043	972490	486936		260795	834439	475605			119923		161745
High	KVEQAVETEPEPELRQQT	0.00854772	0.000528521	0.782	3	P02649	Apolipoprotein E	0	2111.06	419080	321617	265928	242682	350500	232075	198862	354700	406953	455016	607920	199960	150401	229260	314725	197943		155024	185819	269983	338218	600384	246621	157616		520545	219567	149120		91168.6	233127		505741	315587	327022	76120.8
High	LKPVVAEFYGSKED	0.00238151	0.000528521	1.099	68	P02787	Serotransferrin	0	1581.82	3.52272e+06	2.58474e+06	3.33846e+06	2.02051e+06	4.95735e+06	3.09237e+06	3.20725e+06	2.42238e+06	3.65015e+06	1.39512e+06	2544946	2.61537e+06	2.24345e+06	1.37936e+06	1.63541e+06	4.766e+06	599409	3.26204e+06	1.26799e+06	4.63518e+06	5.53554e+06	4811433	2770847	3.18354e+06	5.25684e+06	2.06212e+06	2.67222e+06	2.41812e+06	2.43739e+06	4.05742e+06	3.09531e+06	2.80336e+06	1.83466e+06	4.18647e+06	4.29851e+06	2.08654e+06	625916	3.24072e+06	2.18799e+06	3.20527e+06
High	LKLVPPMEEDYPQFGSPK	0.00526554	0.000528521	0.901	7	P08697	Alpha-2-antiplasmin	0	2075.05	420274	129299	256292	280277	366995	341427	418022	194399	358228	62893.5	234555	170623		109789	169769	353223	285490	133000	227473	143589	20725.7	198401	51769.6	111433	256330	165396	69215.7	132084	139069	95507.9	236583	49529.3	102367	445671	218941	6144.38	92740.1			182027
High	LHNRFTQKSLSLSPG	0.00520236	0.000528521	0.904	4	P01860	Immunoglobulin heavy constant gamma 3	0	1684.91	3.62531e+06	1.17964e+06	1209685	308034	3.39943e+06	565967		797550	1.36556e+06	699888	752788	1.22569e+06		242582	569731	996760	880987	954180	762680	735205	1821038	536382	237958	2.34485e+06	721120	811806	2.46458e+06	2.34924e+06	1.06645e+06	826323	662609	1.17802e+06	859223	401173	1.09739e+06		833614	664291	604828	721849
High	LHNHYTQKSLSLSPG	0.00108198	0.000528521	1.296	189	P01859; P0DOX5	Immunoglobulin heavy constant gamma 2 Immunoglobulin gamma-1 heavy chain	0	1681.87	7.28689e+07	6.07067e+07	3.67262e+07	3.57417e+07	4.61999e+07	5.14612e+07	3.7994e+07	6.04914e+07	2.09694e+07	1.0394e+08	1.9458e+07	3.95579e+07	1.86261e+07	4.52467e+07	1.68143e+07	4.54628e+07	3.36749e+07	5.18235e+07	2.37248e+07	1.66833e+07	8.24378e+07	5.51898e+07	4.11582e+07	5.46565e+07	2.80066e+07	5.35912e+07	1.91613e+07	1.11057e+08	4.7254e+07	1.13572e+07	3.75517e+07	5.737e+07	5.49555e+07	1.4506e+07	7.88067e+07	4.59972e+06	5.28902e+07	1.8175e+07	3.26549e+07	3.00531e+07
High	LGSPSGEVSHPRKT	3.74315e-05	0.000528521	2.136	112	P02765	Alpha-2-HS-glycoprotein	0	1451.76	2.1075e+06	2.46549e+06	7.25182e+06	2666246	9.36261e+06	3.04757e+06	9.1121e+06	1.12975e+07	1.15155e+07	4.1621e+06	3116075	6.37104e+06	3.38867e+06	3.23682e+06	5.08645e+06	1.01379e+07	1.44091e+06	7.03057e+06	6.54533e+06	5.30129e+06	3.31474e+06	4.67682e+06	3.18923e+06	1.94041e+06	7.73762e+06	3.17315e+06	3.43043e+06	3.38737e+06	3.16659e+06	4413865	4.07404e+06	2.00117e+06	3.11637e+06	5.20755e+06	3.70454e+06	1.09997e+06	961388	1.67358e+06	1.99887e+06	2.04085e+06
High	IGRFGYGYGPYQPVPEQPLYPQPYQPQYQQYTF	6.24975e-05	0.000528521	2.008	5	P02808	Statherin	0	3969.89								56399.4				55792		2.75517e+07	531077
High	IGRFGYGYGPYQPVPEQPLYPQPYQPQYQQYT	6.96221e-06	0.000528521	2.556	7	P02808	Statherin	0	3822.82	108483			8316.54	9198.36	5831.58	7053.58		8447.31		34676.6	228972		1.69862e+07	84250.2										11453.4	15737.4	8277.22	4946.41			77267.1		6365.35
High	IGRFGYGYGPYQPVPEQPLYPQPYQPQYQQY	8.33853e-05	0.000528521	1.936	3	P02808	Statherin	0	3721.78												48417.1		2.07972e+06
High	IGRFGYGYGPYQPVPEQPLYPQPYQPQYQQ	0.0113613	0.000528521	0.714	2	P02808	Statherin	0	3558.71												13401.7		375871
High	IGRFGYGYGPYQPVPEQPLYPQPYQPQYQ	0.0161923	0.000528521	0.632	1	P02808	Statherin	0	3430.65												7397.86		340310
High	IGRFGYGYGPYQPVPEQPLYPQPYQPQY	0.0053081	0.000528521	0.899	1	P02808	Statherin	0	3302.59	10613.5							27089.7			48736			482765															7627.66				9022.58
High	IGRFGYGYGPYQPVPEQPLYPQPYQPQ	0.00290948	0.000528521	1.049	2	P02808	Statherin	0	3139.53												17460.2		666776																	17508.7
High	LGGSAVISLEGKPL	0.00917188	0.000528521	0.765	6	P23528	Cofilin-1	0	1340.78	20380.1	27518		26948.9	38412.8	16614	17119.5					30494.4							11621.4		265793	283196	207719	287843	119204	74607.8	134668		19838.9	42650.7		161154	73766.4	125879		305050		497208	79542	177147
High	LGGHLDAKG	0.0164081	0.000528521	0.629	4	P00738	Haptoglobin	0	867.468	56535892	787534	3.59429e+06	3.45694e+06	25294192	4.27661e+06	14939367	235368	8.275e+06	10648473	2.91361e+06	46233.2	6518723	329134	12512542	2.13251e+06	13605508	236147	9422725	6.11747e+06	5.50567e+06	12547885	2.17268e+06	2.44086e+06	15332772	214737	6450863	763364		5652180	15415956	71885.1	227135		2.58068e+06	8974436	13960990	5.52763e+06	15980251	12740206
High	LGGHLDAK	0.0144495	0.000528521	0.658	5	P00738	Haptoglobin	0	810.447			3.40004e+06		46475.3		28295		34766.9	4.74938e+06	1.33883e+06		2.21481e+06			2036173	20536.7			1.37994e+06	2.20864e+06	7.25454e+06	948588	895662	12730359		2.6517e+06	264000	81990.8	8030329	5.51822e+06			99373.4	1.03957e+06	3.81164e+06	4.69339e+06	1619233	5795245	4575209
High	LKLVPPMEEDYPQFGSPK	0.000517837	0.000528521	1.48	64	P08697	Alpha-2-antiplasmin	0	2091.05	179874	466453	640686	255923	442589	303217	406515	413427	465008	379058	335213	342959	740232	144050	730155	613762	281399	657402	326630	744749	337370	741597	755643	445407	1.02886e+06	331752	1.32061e+06	348088	246273	843813	379740	397169	364729	1.1579e+06	274660	183136	531386	442267	423107	520270
High	KVEQAVETEPEPELRQQ	0.00358309	0.000528521	0.997	46	P02649	Apolipoprotein E	0	2010.01	963050	908079	667298	1.02971e+06	962229	1.22205e+06	609326	1.06906e+06	1.06411e+06	1.66565e+06	1.59398e+06	575537	594952	741060	851365	577707	240323	609768	613677	812913	1.16809e+06	1.53637e+06	673378	436507	593649	1.52409e+06	512559	495793	665733	218921	738330	453428	1.50545e+06	747734	794478	242145	302254	800561	599920	454675
High	KVEQAVETEPEPELRQ	0.000745532	0.000528521	1.389	16	P02649	Apolipoprotein E	0	1881.96	658027	1.04408e+06	602568	718247	783888	898819	540748	820827	868070	1.30182e+06	1.12003e+06	452632	409855	485340	595134	379907	163862	342571	481869	556236	1.22719e+06	1.3563e+06	531374	451939	502725	1.18914e+06	427085	305016	638788	202294	488607	367128	1.19272e+06	557088	637538	201630	213851	624511	539779	340173
High	KVEQAVETEPEPELR	0.000115337	0.000528521	1.855	17	P02649	Apolipoprotein E	0	1753.9		640742	450051	624250	621784	762177	458413	890787	813138	1.16429e+06	857855	465942	123195	454999	662239	354292	262398	388332	422836	552894	1.0274e+06	1.38159e+06	607951	512782	413412	1.01763e+06	397814	73966.9	596089	44769.2	505073	489041	1.01302e+06	545459	590150		521909	91571.5	651421	529916
High	KGPSVFPLAPSSKSTSG	0.0118041	0.000528521	0.705	13	P0DOX5	Immunoglobulin gamma-1 heavy chain	0	1646.87	704053	1.02498e+06	470729	222455	538040	299067	534118	517785	405878	720985	287465	579379	772408	319711	303060	475883	591365	540494	416680	264236	1.15332e+06	1.06395e+06	1.01431e+06	718809	447695	691740	197699	1.32036e+06	832757	326517	482724	524496	477172	201167	654322	109494	929573	336316	598450	631959
High	KGDVAFVKHQTVPQNTGGKNPD	0.0022337	0.000528521	1.115	16	P02787	Serotransferrin	0	2337.19	1.15553e+06	2.09006e+06	2.64926e+06	1.12419e+06	3.85561e+06	1.1837e+06	3.03395e+06	2.48807e+06	2.4839e+06	1.88528e+06	2.08739e+06	1.85281e+06	551445	1.59678e+06	896596	2.70314e+06	883029	1.64918e+06	1.03247e+06	1.57647e+06	3.84235e+06	3.07612e+06	1.66602e+06	2.06709e+06	2.43876e+06	1.93748e+06	2.51813e+06	1.97895e+06	2.5889e+06	1.84131e+06	1606403	2.00425e+06	1.80503e+06	1.59322e+06	2.35197e+06	290840	1.25101e+06	896043	704327	1.4202e+06
High	KFLASVSTVLTSKYR	0.000503522	0.000528521	1.487	6	P69905	Hemoglobin subunit alpha	0	1699.97	16253	3.5521e+06	107679	432739	457457	775335	138401	390417	1.53747e+06	1.10497e+06	3.38635e+06	278055		53420.7	313783	407103		33633.2	96885.7	546839	56396.7	1054164	332086	63540.8	465430	252498	665366	219795	553247	186341	1.70757e+06	2235.31	154613	883783	135054	7073.21		878767		3194.58
High	KEKHYYIGIIETTWDYASDHGEKKLISVD	0.00522333	0.000528521	0.903	4	P00450	Ceruloplasmin	0	3438.72	1.00632e+06			8199.78	10341.4	10404.7	19319.1	19428.8	32029.5	16734.7	11486.2	4764.65		27617.6	26256.3	14084.2				12650.5	32374.4			38827.8			23045.1	39847.9	16751.1	34214.4	363217		29122.8	9782.59	57803.6	11394.9	40133.4	8782.6		1.54619e+07
High	HYTQKSLSLSPG	0.0063922	0.000528521	0.853	115	P01859; P0DOX5	Immunoglobulin heavy constant gamma 2 Immunoglobulin gamma-1 heavy chain	0	1317.68	39718752	56368484	24016536	32852790	30742584	22097784	3.47752e+07	42188404	14996187	54209964	8994811	3.81867e+07	32443556	30758658	21278966	21253168	42324528	25900442	27645848	10632522	47178364	26733672	31173154	29456856	22067720	43781000	28601294	67877648	7.26316e+07	13538255	18999292	3.35097e+07	5.61112e+07	6031075	31719150	6.36911e+06	61947820	11837646	29185030	23444060
High	HVDDMPNALSALSDLHAHKLRVD	0.000407228	0.000528521	1.54	1	P69905	Hemoglobin subunit alpha	0	2570.28					39156		9631.57		48968.1	52240.2	190293	33105.7		4114.65		13051.2						20455.9		89990.3		11729		64775.4	29461.3	32115.1			12404.5		31998.9	19246.8	57691.7		43579.3
High	HVAPTETFTYEWTVPKEVGPTNAD	0.0130808	0.000528521	0.681	1	P00450	Ceruloplasmin	0	2689.28	163472	6746.94	6867.05	90610.5	118459	76288.4	69250.4	51227.9	66293.7		89775.8		38655.8	42789.8	88398	69378	47092	42578.5		58433.4		52557.2		30302.8	35350.7	18434.8	22069.3		47166.3		100589			136777	67510.9	5643.08	25763.3
High	HTFSGVASVESSSGEAFHVGK	0.00716374	0.000528521	0.825	4	P12763	Alpha-2-HS-glycoprotein OS=Bos taurus GN=AHSG PE=1 SV=2	0	2120		27586.4	18673.8						30071.2	11266.3	7718.69					7401.93	26030.5	11139	17018.9		662691					31343.9			28888.1	17463.5	19794.4	180810	10078.7	30228.6	13133.8	295170	44519.2	232510		29211.6
High	HTFMGVVSLGSPSGEVSHPRKT	5.56447e-05	0.000528521	2.037	4	P02765	Alpha-2-HS-glycoprotein	0	2326.16	45819.7	46990.8		41443.1	16473.2	2289.76	38758.7						33975.2									505505		364318		209869	182281			189267			196105		635045
High	HTDLSGKVFVFPRESVTD	0.000381953	0.000528521	1.556	32	P02743	Serum amyloid P-component	0	2034.03	1.96525e+06	421814	827817	988755	2.3441e+06	937186	1.72831e+06	227680	417313	331512	151784	175705		82645.9	964072	490449		421820	399864	285859	296516	2.23231e+06	597190	447088	2.11891e+06	209313	1.49333e+06	398124	645162	1.5709e+06	781799	111275	198841	565421	671800	68863.1	139332	323705	51821.8	181283
High	HQTVPQNTGGKNPD	0.000801259	0.000528521	1.371	132	P02787	Serotransferrin	0	1492.71	9894251	5.19917e+06	8.45441e+06	5.68148e+06	1.65698e+07	5.41352e+06	1.26865e+07	8.61297e+06	9.4809e+06	5140475	7.46438e+06	6.24995e+06	5.95024e+06	4.17268e+06	3.9599e+06	1.0516e+07	1976292	5.64006e+06	5.70468e+06	8.44288e+06	4.19225e+06	7.52983e+06	7764584	3.86631e+06	1.25043e+07	3.15847e+06	4.25304e+06	5.12067e+06	5.981e+06	12314167	6.2778e+06	4.42462e+06	3.31645e+06	5.8493e+06	8.757e+06	1.69655e+06	3.80245e+06	1.98956e+06	4.5161e+06	3.71967e+06
High	HPNSPLDEENLTQENQDRGTHVDLG	0.00143208	0.000528521	1.226	12	P01011	Alpha-1-antichymotrypsin	0	2815.29	1.28087e+06	577467	549373	1.40676e+06	923773	1.4704e+06	1.03188e+06	1.7069e+06	1.16098e+06	1.61615e+06	1.68441e+06	1.09228e+06		425491	622788	798433	1.91897e+06	852131	662120	787767	218982	1.25978e+06	779571	695517	1.45233e+06	1.03118e+06	914067	177584	1.03027e+06	1.38753e+06	1.25977e+06	809132	402573	1.36789e+06	1.56724e+06	103561	1.20952e+06	550312	264395	1.08918e+06
High	HPNSPLDEENLTQENQDRGTHVDL	0.00212038	0.000528521	1.128	7	P01011	Alpha-1-antichymotrypsin	0	2758.27	601813	209184	83166.4	507304	576548	577965	426160	252021	464216	292191	342178	87348.4		36402.4	211787	137890	334606	126276	276643	257209		258054	226996	95591.6	582858	117113	505709	72437.1	95904.6	520760	403522	134032	240350	278503	413207		438728	47662.8	118447	142856
High	HPNSPLDEENLTQENQDRGTHVD	4.84129e-10	0.000528521	4.94655	129	P01011	Alpha-1-antichymotrypsin	0	2645.18	14701905	7170375	2.3243e+06	10376756	1.05087e+07	1.16129e+07	8.40037e+06	7.48837e+06	1.62532e+07	6.47163e+06	11189761	3.9113e+06	1.3777e+06	1.9984e+06	6071097	4.94646e+06	1.01523e+07	6.29189e+06	5.26576e+06	8208548	4.47334e+06	7.81836e+06	4.31561e+06	3.67936e+06	8323633	4.79825e+06	7.29578e+06	2.05432e+06	3.2368e+06	8155119	11989338	4.13389e+06	5.86029e+06	9.50555e+06	8995319	1370006	14247541	4.07973e+06	4.24161e+06	4.49777e+06
High	KGRPPKAGAEPASEREVS	0.00452024	0.000528521	0.939	51	P01042-2	Isoform LMW of Kininogen-1	0	1865.98	2.02441e+06	1.32152e+06	1.97101e+06	3.33398e+06	5.62627e+06	4.42404e+06	3.59267e+06	1.69408e+06	2.79223e+06	1.43173e+06	3.42599e+06	1.45231e+06		454933	1.32669e+06	1.69708e+06	151425	312933	2.19669e+06	348893	246601	1.17717e+06	797528	481409	2.08362e+06	603621	1.09743e+06	117397	761194	1.84962e+06	502028	77787.1	492705				306504		50618.2	25272.4
High	HPNSPLDEENLTQENQDRGT	0.00189546	0.000528521	1.156	19	P01011	Alpha-1-antichymotrypsin	0	2294.03	279203	176740		280060	226432	266488	206814	177074	333766	141840	325111	80839.3	50892	55590.5	141972	107715	195902	122941	118866	172591	86218.5	193634	118474	82613.5	196333	126093	179570		76789.7	210236	241616	86731.5	8843.88	207368	105936	40996	275670	95893.6	98757.9	105193
High	HPNSPLDEENLTQENQDR	8.20458e-06	0.000528521	2.515	74	P01011	Alpha-1-antichymotrypsin	0	2135.96	2.32537e+06	1.21692e+06	490314	1.80275e+06	1.70182e+06	1.98487e+06	1.3352e+06	1.2391e+06	2.51836e+06	1.10209e+06	2.03018e+06	654017	346513	353937	1.05334e+06	794286	1.80029e+06	1.07842e+06	877006	1.29206e+06	712777	1.3737e+06	811846	620504	1.29448e+06	875545	1.41329e+06	312392	443830	1.38338e+06	1.72941e+06	877798	1.00697e+06	1.56381e+06	1.33748e+06	308924	2.2539e+06	754360	828653	820892
High	HPNSPLDEENLTQENQD	0.000121501	0.000528521	1.842	196	P01011	Alpha-1-antichymotrypsin	0	1979.86	9.22153e+06	5.95106e+06	1.94041e+06	8.96746e+06	6.69832e+06	7.87263e+06	4.85682e+06	5.42834e+06	7.25858e+06	4.48507e+06	7.2539e+06	2.6077e+06	1.99051e+06	1.42318e+06	4.46165e+06	3.26745e+06	9.4472e+06	3.49405e+06	3.25942e+06	4.42432e+06	2.84821e+06	6.20252e+06	3.67581e+06	2.84966e+06	5.87175e+06	3.23027e+06	6.72123e+06	1.37773e+06	1.84113e+06	5.89632e+06	5879330	3.27263e+06	3.03451e+06	5.74301e+06	5.76573e+06	1.6355e+06	9943023	3.9316e+06	5.02726e+06	3.85128e+06
High	HPNSPLDEENLTQENQ	0.000383485	0.000528521	1.555	75	P01011	Alpha-1-antichymotrypsin	0	1864.83	919661	648222	263554	863534	788611	969496	554060	737842	1.04062e+06	481567	1.07692e+06	367987	269073	189319	521851	454334	1.22105e+06	486027	496981	692943	394894	683034	464465	367958	736123	510218	917839	163364	245879	579942	773090	452704	488061	843227	770503	207993	1.34913e+06	470506	586389	465731
High	HPNSPLDEENLTQEN	0.000306443	0.000528521	1.611	50	P01011	Alpha-1-antichymotrypsin	0	1736.77	678243	389934	209185	555766	618451	708897	441257	480907	845596	403897	879577	269587	234978	156317	417030	306154	821055	401665	403124	504782	354357	558732	347401	275731	557132	369870	556678		183714	536158	527087	339314	318964	618272	632739	180297	1.07193e+06	413377	387108	335875
High	HPNSPLDEENLTQE	0.00317746	0.000528521	1.027	68	P01011	Alpha-1-antichymotrypsin	0	1622.73	1.31503e+06	817432	326754	1.40114e+06	906750	1.24815e+06	714865	803243	1151636	639873	1.23974e+06	406520	323117	249177	664653	530202	1.60043e+06	564638	498327	740954	619693	1.03477e+06	588652	484277	948541	560533	1.01872e+06	211936	302368	970850	933142	524687	472312	1.09241e+06	954589	332047	1.5979e+06	694676	1.1239e+06	643208
High	HPNSPLDEENLTQ	0.0140168	0.000528521	0.665	13	P01011	Alpha-1-antichymotrypsin	0	1493.69	1.05158e+06	521953	188499	768251	709596	826213	531275	614570	945466	484786	976022	342519	168942	185834	477958	299328	947582	365063	427163	638597	326662	611929	385967	248761	636730	381305	600952	107393	237279	465754	680566	402546	328638	765382	583413	193399	1.10247e+06	405171	503456	384595
High	HPLNELIPLVYIQD	0.00149657	0.000528521	1.215	3	P01023	Alpha-2-macroglobulin	0	1663.91	28424.9	6596.84	32010	103532	419838		461998	54302	101057	36495.2	54102.8	184404		35219.3	67308.2	54123.1				59360		173941	49697.9	50948.7	199706	45424.4	128149	43940.8	396356	451694	83166	23460.7	87718.8	301644	185342			14412		22992
High	HNRFTQKSLSLSPG	0.00649682	0.000528521	0.849	1	P01860	Immunoglobulin heavy constant gamma 3	0	1571.83	1.73189e+06	1465289	1.28768e+06		980392	497032		909331	1.13257e+06	1436005	467301	973452		403450	530895	1.09769e+06		715090	485331	467001	2886381			1.7146e+06	701818	957258	1.46747e+06	3.44901e+06	1.27655e+06	687856	345859		948324		1.7048e+06
High	HNHYTQKSLSLSPG	0.00162137	0.000528521	1.195	113	P01859; P0DOX5	Immunoglobulin heavy constant gamma 2 Immunoglobulin gamma-1 heavy chain	0	1568.78	5.52409e+07	7.61358e+07	30656217	2.10655e+07	5.4371e+07	2.57886e+07	4.43678e+07	5.2456e+07	1.76585e+07	7.66416e+07	1.66225e+07	4.09324e+07	2.59296e+06	3.3339e+07	1.71588e+07	2.92757e+07	4.05156e+07	3.37496e+07	2.27792e+07	1.38432e+07	7.17508e+07	4.83573e+07	3.93587e+07	47805144	2.63775e+07	6.26476e+07	2.90203e+07	9.56101e+07	6.96106e+07	1.6157e+07	2.6761e+07	5.38001e+07	7.12274e+07	8.75544e+06	6.1201e+07	2.86523e+06	5.64877e+07	1.38328e+07	2.73286e+07	2.60802e+07
High	HIADLAGNSEVILPVPAFNVINGGSHAGNK	0.00743223	0.000528521	0.816	2	P06733	Alpha-enolase	0	3011.57			5751.59		40946.8						4776.05	44484					19202		102954	19770.6	6382.34	236605	19844.6	42236.5	54340.2	24846.7	5448.84	10769.8	16034.8	72607.7	6700.81	5357.07	389337	7069.03		33688	60396.1	123799		12260.4
High	HKSEVAHRFKDLGEE	0.000772894	0.000528521	1.38	2	P02768	Albumin	0	1781.89	33429	1.68131e+06	2.18602e+06	1730475	3.00101e+06		4.28498e+06	1.70178e+06	2498343	1848732	1.96979e+06	1.47824e+06		22519.5	1.72353e+06	1.48362e+06		168684	2.15472e+06	67636.1	4.34724e+06	2.48603e+06			5.62751e+06	7.0257e+06			8.12618e+06	2.68013e+06			4.06416e+06
High	HKSEVAHRFKDLG	0.00026004	0.000528521	1.652	23	P02768	Albumin	0	1523.81	721060	7.41646e+06	1.18906e+07	3.65034e+06	2.26931e+07	567985	1.60639e+07	3.74989e+07	1.44865e+07	25474645	1.86849e+07	2.05745e+07		4.43456e+06	1.08246e+07	1.25817e+07	1.62846e+06	2.00921e+07	1.10818e+07	1.87949e+07	1.53916e+07	1.67302e+07		81598.9	14073303	25780177	5.47402e+06	5.3686e+06	3.9817e+07	1.71234e+07	1.63903e+07	4.20954e+06	2.20324e+07	2.31897e+07	1.66938e+07		4.28703e+06	12377.7	2992679	2.87343e+06
High	HKSEVAHRFKDL	0.000505543	0.000528521	1.486	5	P02768	Albumin	0	1466.79	4304940	1389993	4.24946e+06	1.11522e+06	7419167	5606489		5.55474e+06	1.74845e+07	5.39511e+06	3.82698e+06	9.6443e+06			2.5997e+06	4.73706e+06		6.76892e+06	4513586		3.96521e+06	2.0753e+06			7.73667e+06	3.99586e+06			6.43668e+06	5.60866e+06	5275231		3.67919e+06	4.00922e+06	7.34297e+06
High	HPNSPLDEENLTQENQDRG	9.78553e-06	0.000528521	2.471	112	P01011	Alpha-1-antichymotrypsin	0	2192.98	5.0264e+06	2.94738e+06	923255	4.08339e+06	3.48593e+06	4.3351e+06	3.62163e+06	2.68649e+06	6.21194e+06	2607475	4.90915e+06	1.36374e+06	733943	744454	2.43954e+06	1.73024e+06	3.71544e+06	1.78409e+06	1.77398e+06	2.65384e+06	1.2569e+06	2.48522e+06	1.4496e+06	1.29122e+06	2.80571e+06	1.62361e+06	3.27335e+06	596586	1.10622e+06	3.07483e+06	4.37913e+06	2.08296e+06	1.93686e+06	3.36656e+06	2.58633e+06	629158	4.59492e+06	1.52215e+06	1.88198e+06	1.9116e+06
High	IPPADLSDQVPDTESETRILLQGTPVAQMTED	0.00518147	0.000528521	0.905	3	P01024	Complement C3	0	3482.68				34459.2	100998	9632.34	111347	39263.4		26152.7	22492.7	41157.6	6838.54	7015.44	37640.4	11909.5		11817.5	14607.5	9883.37		27829.3			35406.7	25457.1	29210.6	48513.5	109980	566867	35110.5		96598.4	228661	56363.4					42038.1
High	KKLVAASQAALGL	0.00292116	0.000528521	1.048	120	P02768	Albumin	0	1269.79	1.82522e+07	10120110	2.18288e+07	1.87256e+07	6.15898e+07	13093808	3.48354e+07	4.1427e+07	5.40868e+07	11985205	17584769	2.71508e+07	10164099	9382870	9.46847e+06	13761870	6753046	1.70144e+07	1.96689e+07	25629349	38947762	3.32305e+07	27264956	26923775	25047198	3.06539e+07	3.48378e+07	20447940	5.30341e+07	3.08602e+07	31851907	2.94462e+07	3.29015e+07	27819195	25414593	5.78092e+06	1.23938e+07	27991178	1.63543e+07	24924837
High	KLVAASQAALGL	0.00793638	0.000528521	0.8	42	P02768	Albumin	0	1141.69	3.84817e+06	4.00095e+06	1.93131e+06	2.30642e+06	4634648	2.88217e+06	3.79164e+06	3.96142e+06	3.72659e+06	2.52375e+06	2.87187e+06	2.98813e+06	2.50039e+06	1.43948e+06	3.48404e+06	3.17253e+06	1.65627e+06	1.96661e+06	2.55261e+06	2513197	5.52855e+06	6133415	5610266	5.43375e+06	4.25785e+06	4.13865e+06	2.65924e+06	1.99455e+06	2.44865e+06	3.03098e+06	5305521	2.12562e+06	2.19508e+06	6.32138e+06	4.76879e+06	1.40502e+06	2.29494e+06	6.10258e+06	1.968e+06	5.36474e+06
High	KVEQAVETEPEPEL	0.00793638	0.000528521	0.8	29	P02649	Apolipoprotein E	0	1597.8	821277	939321	758840	825341	610260	806399	436646	1.18331e+06	662418	979219	1.2742e+06	646703	501266	620523	719337	517476	890675	508369	603586	582199		1.39229e+06			677700	1426325	623579	944370	585280	255441	586749	906145	1.06788e+06	1.03407e+06	826473	719399	1.04329e+06	977336	922384	1.09542e+06
High	KVDNALQSGNSQESVTEQDSKDSTYSL	0.0073116	0.000528521	0.82	2	P01834	Immunoglobulin kappa constant	0	2930.35		214297	123619	63747.7	87812.4	64115.4	74029.7	113177	39322.2	124821	57272.5	99016.5	97588.9	44837.3	80459.1	78176.2	157947	145129	62935.3	48996.2	97704.7	154821	107174	108341	101978	192165	74988.6	330587	104345	69464.5	96400.7	151287	186011	55132.9	176417	23198.2	242080	47831.3	121115	131418
High	KVDNALQSGNSQESVTEQDSKDSTY	0.00388188	0.000528521	0.977	5	P01834	Immunoglobulin kappa constant	0	2730.23		170801	93951.4	57322.5	167882	65367.6	168463	129509	106556	114351	91770.9	134221	133102		107507	141344	190979	170302	130994	76161.2		159609		145361	72605.3	243872	103919	559112	191837	128474	140665	152359	248581	57481.1	215803		226035		146713	163654
High	KVDNALQSGNSQESVTEQDSKDST	0.0152264	0.000528521	0.646	1	P01834	Immunoglobulin kappa constant	0	2567.17	55584.4	187745		14995.3				65980.8		108717		77603.3	69543				123736	82020.1	75510.4		58947.4		58075.7		45662.7	138723		711448	69639.5	17045.8		69472.8	140733		67023.9		131990		81431	63858.3
High	KVDNALQSGNSQESVTEQDSKDS	0.00252896	0.000528521	1.084	6	P01834	Immunoglobulin kappa constant	0	2466.12	86701.3	216170	129405	74196.9	110555	93398.2	70151.6	119758	70111.3	218758	45676.2	136214	123982	113463	83418.2	95632.5	195135	119100	107570	47277.1	104978	130669	125582	82120	70413.4	250125	53262.2	402778	147125	39258.1	95470.9	120915	212762	32155.6	163257	20205.5	262486	60121	133672	120196
High	KVDNALQSGNSQESVTEQDSKD	5.76768e-06	0.000528521	2.603	11	P01834	Immunoglobulin kappa constant	0	2379.09	2.90001e+06	8.33258e+06	3.4471e+06	1.97525e+06	3.07768e+06	2.67948e+06	2.35826e+06	4.35504e+06	1.7966e+06	6.52437e+06	1.42252e+06	3.12547e+06	4.16048e+06	3.83618e+06	2.27442e+06	2.56966e+06	7.00381e+06	3.83127e+06	3214154	1.55348e+06	3.28541e+06	4.30775e+06	3.93295e+06	3.39438e+06	2.69173e+06	7.2666e+06	1.76322e+06	14107211	4.18106e+06	1.82159e+06	2.68941e+06	4.16591e+06	6.52977e+06	815925	5.06827e+06	609912	9.14339e+06	1.74211e+06	4.48464e+06	4.28449e+06
High	KVDNALQSGNSQESVTEQDSK	0.00235307	0.000528521	1.102	10	P01834	Immunoglobulin kappa constant	0	2264.06	202759	658392	229706	176933	206229	186072	171105	394797	113132	540775	127217	375745	352757	337077	148009	225937	596138	337742	229501	123261	341441	328581	297442	274587	186723	578994	164324	1.32994e+06	365893	101736	205721	350997	578215	90316.8	384017	56646.1	718016	155379	429246	341082
High	KVDNALQSGNSQESVTEQD	0.00016941	0.000528521	1.759	70	P01834	Immunoglobulin kappa constant	0	2048.94	2.46475e+06	3.97293e+06	1.94278e+06	1.81553e+06	2.06595e+06	1.92835e+06	1.91826e+06	2.63894e+06	1.50393e+06	3.77609e+06	1.25877e+06	2.01021e+06	2.64932e+06	2201069	1717181	2.166e+06	3.36699e+06	2.22582e+06	2.19897e+06	1.13716e+06	2.28311e+06	2.44342e+06	2.57025e+06	1.97849e+06	2.13933e+06	3.0728e+06	1.3647e+06	8315361	2.25757e+06	1.17485e+06	1.66673e+06	2.08891e+06	3.26255e+06	610808	3.08604e+06	418475	5.5462e+06	1.12751e+06	2.95309e+06	2.34041e+06
High	KVDNALQSGNSQESVTEQ	0.011704	0.000528521	0.707	2	P01834	Immunoglobulin kappa constant	0	1933.91																	230641				215443			152933		312015						187440					459576
High	KVDNALQSGNSQE	0.00289785	0.000528521	1.05	11	P01834	Immunoglobulin kappa constant	0	1389.66	644360	973123	565587	359490	743251	354311	675503	1.10062e+06	452559	1.04855e+06	302899	544921	795421	754197	346315	545024	1682819	1.07734e+06	346020	329291	680922	909615	1.07485e+06	621258	700428	1.00795e+06	303313	2.89641e+06	600262	466407	586221	806033	1.00844e+06	262229	1.07404e+06	315004	1.60797e+06	241957	1.02009e+06	768670
High	KTTPPVLDSDG	0.00780701	0.000528521	0.804	25	P01861; P0DOX5	Immunoglobulin heavy constant gamma 4 Immunoglobulin gamma-1 heavy chain	0	1129.57	704940	2.28496e+06	1309290	1.29609e+06	747221	545469	2022527	3.03386e+06		2.30381e+06	803314	1.34478e+06	2.2287e+06	1.4072e+06	942523		2.38578e+06	1.34815e+06	1.10174e+06	625980	4.08506e+06	2.56153e+06	2.51191e+06	1.36267e+06	1.23709e+06	2.19128e+06	565147	4046046	5.04743e+06	937646	561319	3.68049e+06	2.08768e+06	609852	1.82567e+06	503360	2.88878e+06	916305	2.47126e+06	2060658
High	KTTPPVLDSD	0.00337418	0.000528521	1.012	96	P01861; P0DOX5	Immunoglobulin heavy constant gamma 4 Immunoglobulin gamma-1 heavy chain	0	1072.55	4.20738e+06	10487606	12511362	3578671	8.96497e+06	3.27537e+06	5828204	6504970	3.11097e+06	10977491	2.26799e+06	5670048	12532554	8.12645e+06	4183506	4.71202e+06	14045906	6704312	4871713	2244026	16156907	11290206	11133191	6692667	6193061	10891244	2259889	19215628	18227939	3.80953e+06	3282964	10772740	9433378	1.33695e+06	8105631	3019499	16566448	4.37005e+06	13022357	10621153
High	KTERELLESYIDGR	9.2536e-05	0.000528521	1.91	38	P00734	Prothrombin	0	1708.89	3624400	921222	1685998	2.45983e+06	2111954	2.18749e+06	2655952	1.07539e+06	2469084	1.00438e+06	1.54368e+06	1.00958e+06	76470.4	536790	1.80322e+06	1.51609e+06	393590	1.07702e+06	755850	1.08437e+06	1.24575e+06	2.64862e+06	1.23056e+06	579545	3.06798e+06	1.24268e+06	1.64838e+06	830038	1.31432e+06	3101073	2.28213e+06		1.11357e+06	2.63794e+06	1.30999e+06	105559	441298	614712	346127	981644
High	KSPLFMGKVVNPTQK	5.32466e-05	0.000528521	2.048	18	P01009	Alpha-1-antitrypsin	0	1689.94	1.50182e+06	3.00359e+06	2.16953e+06	1.71499e+06	2.90834e+06	2.5631e+06	1.46146e+06	1.90201e+06	1.83369e+06	4.13946e+06	1.93297e+06	2.1527e+06	2.22322e+06	754318	2.04635e+06	2.68161e+06	1.0757e+06	2.12074e+06	1.40809e+06	1.987e+06	6.7387e+06	1.77848e+06	3.87557e+06	2.4045e+06	2.87325e+06	2.35849e+06	1.85444e+06	2.25354e+06	2.93457e+06	895429	1.13444e+06	2.29705e+06	2.13756e+06	1.34678e+06	5.23524e+06	486285	2.57456e+06	3.22995e+06	2.3369e+06	1.84545e+06
High	KSPLFMGKVVNPTQK	0.00226977	0.000528521	1.111	4	P01009	Alpha-1-antitrypsin	0	1673.94	4.83933e+06	773355	915211	863441	1.5514e+06	1.15696e+06	1.66945e+06	1.75868e+06	2.22753e+06	739631	1.8282e+06	1.17248e+06		242802	1.23849e+06	1.68145e+06	1.00571e+06	783719	698969	1.14452e+06	221889	569226	643606	1.12335e+06	860917	518252	457002	891058	1960895	598929	1.67045e+06	1.00174e+06	435186	1.01337e+06	2341170	124359	801080		366620	975342
High	KSPIFGPEEVNSVE	0.0154278	0.000528521	0.643	8	P01833	Polymeric immunoglobulin receptor	0	1531.76	227604	152058	276147	498582	443681	422891	62139	175133	107772	93245.3	71795.9	80592.2	328156	61112.1	595751	177659	58672.7	195606	77434.5	84835	142965	92794.1	126205	117649	145639	168193	146116	106021	105179	66352.8	116235	168067	122893	122336	263555	53943.5	81645.7	262534	114335	76359.1
High	KSKEFQLFSSPHGKDLLFKD	0.00478138	0.000528521	0.925	1	P02787	Serotransferrin	0	2351.24					610897
High	KSKEFQLFSSPHGKD	0.00133248	0.000528521	1.244	3	P02787	Serotransferrin	0	1734.88	8922.71	873059	971057	527379		827770	671386	906936	1.05874e+06	846142	712064	1.0138e+06		676492	336378	1.33177e+06		884599	363233	1.29793e+06	4.79022e+06	2422909	1.10948e+06	937078	3.00364e+06	2.32032e+06	1.79633e+06	2.73665e+06	1.50928e+06	1.63101e+06	2.49526e+06	538130	1.82249e+06	1.91934e+06	4.13489e+06		699836	357480	510073	484908
High	KSAVQGPPERD	0.0046864	0.000528521	0.93	17	P01876; P01877	Immunoglobulin heavy constant alpha 1 Immunoglobulin heavy constant alpha 2	0	1183.61		624555	338253	628018		302839		1.16079e+06		165819	816581	992420	17768.4	25123.6		13111.8	1.56507e+06	427278	1.5747e+06	17782.2	3.17489e+06			325309		18931.9		52670.8		202358		318960		6491.33	12583.1	119477	1.31899e+06		683165	30417.1
High	KSAVEGPPERD	0.00320301	0.000528521	1.025	21	P0DOX2	Immunoglobulin alpha-2 heavy chain	0	1184.59	613532	694165	1.23945e+06	795933	334271	642343		5.33865e+06	394270	1.35404e+06	1.08104e+06	1.12624e+06	208059	205576	598728	282386	3.27326e+06	881264	1.63584e+06	241308	724286		115944	212140	369095	625424	157845	529834			145429	411741	811840	192522	354339	135109	2.3444e+06	67784.9	1.295e+06	265576
High	KRVELKTPLGD	0.0049773	0.000528521	0.915	3	P01860	Immunoglobulin heavy constant gamma 3	0	1255.74																					5270289			2501491		2.45629e+06			1.61388e+06	1.46288e+06		2.43262e+06	1.9127e+06		2.07153e+06		1.92341e+06	1.24779e+06	2.22606e+06	1.51766e+06
High	KRKEVLKSLNEEAVKKD	0.001225	0.000528521	1.265	4	P01023	Alpha-2-macroglobulin	0	2014.17	20552.9				137415			1.65049e+06		1.99831e+06	750730		8353.28	8499.5	676075		10769.6		115923		954223					1.23116e+06	14384	16669.5				11302.2					13726.1		9662.62	12091.3
High	KREEAPSLRPAPPPISGGGY	0.0121616	0.000528521	0.698	4	P02675	Fibrinogen beta chain	0	2079.1							585322	174981	460504			98637.6		74167.7			22060.7	17211.6	207500	83450.6	286247	112020	29974.4		33080.6	106494	38029		51730.5		123495	46677.3	90895.8							51674.8
High	KPVVAEFYGSKED	4.55392e-06	0.000528521	2.662	74	P02787	Serotransferrin	0	1468.73	3.81196e+06	6.19365e+06	6.23138e+06	871851	9.11403e+06	1.19895e+06	6.60657e+06	7.12324e+06	7.96765e+06	3.52574e+06	5.52631e+06	7.04755e+06	7656856	2.36357e+06	2.86621e+06	7982489	2.51459e+06	5.3695e+06	2.73554e+06	6653302	9800489	1.03868e+07	7.88445e+06	6.49989e+06	8.37973e+06	3.88166e+06	4.25154e+06	4.17203e+06	5680866	6.02616e+06	5.62061e+06	6688008	3.38365e+06	5.36852e+06	6.43458e+06	3.57004e+06	2.21256e+06	4.57378e+06	5.87369e+06	5.66507e+06
High	KPRLLLFSPSVVHL	0.000833999	0.000528521	1.361	3	P0C0L4	Complement C4-A	0	1605.98	894021		9897.73	367460	824023	221760	1.6257e+06	14324.6		56532.5	12431.5	54948			8278.17	43548.3				45889.2	44501.6	135605			243702	104913	272681		524697		210471		45026.3
High	KPGEDAEATPVSPAMSYLTSYQPPQNPYYYVDGD	0.00199676	0.000528521	1.143	2	Q06033	Inter-alpha-trypsin inhibitor heavy chain H3	0	3750.68				275432					27907.1
High	KNPDPWAKNLNEKD	0.00854772	0.000528521	0.782	1	P02787	Serotransferrin	0	1668.83	296493	515463	498993	209150	477368	263560	299734	422949	458441	437320	278734	326150	149335	204667	218726	588139	113585	236199	281343	247682	856060	459558	279695	226568	345181	355352	173228	273484	400332	261203	242442	242722	273710	251720	480054	96627.3	136488	142111	146706	156695
High	KMADEAGSEADHEGTHSTKRGHAKSRPV	0.000814198	0.000528521	1.367	14	P02671	Fibrinogen alpha chain	0	3005.42	114576	389528	286988	145959	234271	346686	147403	155101	297448	914379	3.09962e+06				122161	44585.7	62032.9	19575	214831	169488		850340			40471.3	274535	182597		425033		93313.4		576005	26277.7
High	KMADEAGSEADHEGTHSTKRGHA	0.00112619	0.000528521	1.286	12	P02671	Fibrinogen alpha chain	0	2422.08	5.13224e+06	2.84496e+06	226425	1.00941e+06	228235	278952	6.05075e+06	6.19742e+06	8.68328e+06	764185	2.59612e+06	731586			138160				143497			656243	348051	43245.7	203114	306899	62682		998655		482078	5560400	52222.3			30199
High	KSPIFGPEEVNSVEG	0.00671152	0.000528521	0.841	21	P01833	Polymeric immunoglobulin receptor	0	1588.79	713838		867935	1.39307e+06	1391339	1.33696e+06		506542	16363.6				911158		1.76363e+06	567601		490318			455594	306302	441108	419452	391545	432663	471139	312169	318316	213547	377513	445675	405085	305647	732776	173616	272206	914627	217803	246889
High	LPPTSAHGNVAEGETKPD	7.57306e-06	0.000528521	2.535	519	P02790	Hemopexin	0	1819.88	1.2616e+07	2.10618e+06	3.35353e+07	1.33766e+07	9.66865e+07	1.42296e+07	4.76951e+07	9.97175e+06	9.6423e+07	1.50971e+07	3.15136e+07	1.8691e+06	1.12869e+07	1.44027e+07	1.32706e+07	2.3224e+07	3.95317e+07	5.52927e+07	1.35783e+07	2.22372e+07	4.48052e+07	2.20485e+07	1.77806e+07	1.55088e+07	2.11084e+07	2.82503e+07	1.29468e+08	1.11037e+07	2.87234e+07	9.64734e+07	3.04145e+07	8.24436e+06	2.63999e+07	5.28185e+07	9.66836e+06	8.64902e+06	2.02215e+07	1.76943e+07	4.22848e+07	3.03487e+07
High	LPPTSAHGNVAEGETKPDPD	0.0133656	0.000528521	0.676	31	P02790	Hemopexin	0	2031.96	728641	89423.2	1.34226e+06	593638	1.50462e+06	314366	1.21267e+06	213384	1.69421e+06	498035	1.65658e+06	67007	402845	273700	368003	971573	484108	777677	578739	844978	551953	471924	395082	351470	903401	1.24968e+06	2.881e+06	374171	507414	1.27404e+06	690923	224223	1.11977e+06	1.07413e+06	344555	104074	604114	425840	434579	520184
High	LPSLAADFVESK	0.000329349	0.000528521	1.593	126	P02768	Albumin	0	1276.68	707436	1.35125e+06	1.58755e+06	2.07198e+06	4.01727e+06	1.07173e+06	3.89846e+06	5.50597e+06	2949650	839300	3.61332e+06	4.02841e+06	1762122	692844	1.32431e+06	3.89991e+06	1.10254e+06	1.69538e+06	1.82116e+06	1.1821e+06	3.01014e+06	1.77219e+06	1.8091e+06	1.99107e+06	2.1356e+06	1.40775e+06	4.36701e+06	1.60191e+06	3.89645e+06	6.45577e+06	1.16381e+06	4.11711e+06	1.21577e+06	2.73585e+06	1.35318e+06	1.00803e+06	1.09584e+06	1.84379e+06	1388241	3.10922e+06
High	NDSTFTGFLLYHDTN	0.000299168	0.000528521	1.617	53	Q15848	Adiponectin	0	1744.78	170034	1.32984e+06	300533	778379	320020	893357	291930	572362	240013	1.8578e+06	1.73916e+06	883348	213420	168657	343178	984156	588785	485568	605309	570009	242533	87990.5	969826	524628	286847	1.94708e+06	175516	571758	939031	333014	447285	118156	2.16619e+06	1.82759e+06	750436	52700.8	1.13509e+06	99192.8	511895	1.38768e+06
High	NDSGPRRYTIAALLSPYSYSTTAVVTNPKE	0.000215424	0.000528521	1.699	38	P02766	Transthyretin	0	3271.66	255069		73496.8	467141	643528	343179	739094	52309	667661	62510.9	676312	340878		69184.5	443019	273165		6297.41	260960	122318		83619.5			104144	65352.4	127974		581109	921740	1.70964e+06		216972	1.64594e+06	755262
High	NDNDSTFTGFLLYHDTN	0.000428991	0.000528521	1.527	57	Q15848	Adiponectin	0	1973.85	285724	2.03244e+06	408081	690308	370345	1.41049e+06	518787	871676	347000	2.4616e+06	3.33292e+06	1.05432e+06	355171	177098	500370	1.1748e+06	761532	673026	733113	943940	186427	111557	995705	693692	340614	3.37318e+06	144629	779726	1033306	362762	416985	105544	2.2959e+06	2148877	977986	78235.8	1.40346e+06	137830	563677	728682
High	NDEMPADLPSLAADFVESKD	2.01211e-05	0.000528521	2.291	112	P02768	Albumin	0	2179.97	173769	418688	288033	919905	2.1579e+06	683627	1.30707e+06	486023	1.03818e+06	768226	208051	1.21703e+06	451570	168062	627144	1.30079e+06	170640	735926	656294	1.49937e+06	497056	413414	127933	214681	951939	395639	1.9354e+06	586600	1.08889e+06	1.8231e+06	583469	419816	586378	2.0414e+06	669596	36930.5	168482	83664.4	348720	506652
High	NDEMPADLPSLAADFVESKD	8.81941e-05	0.000528521	1.922	39	P02768	Albumin	0	2163.98	229183	170887	426747	1.3064e+06	1.91783e+06	910852	2.26794e+06	1.6611e+06	2.9559e+06	592937		726901	88333	327978	1.93902e+06	1.98137e+06	435399	752349	650029	570875		196130		128253		696867	106662	731314	1.19837e+06	797516	1.53864e+06		481651	3.32271e+06	1.26861e+06		160484		22488.9	510768
High	NDEMPADLPSLAADFVESK	0.000442958	0.000528521	1.519	6	P02768	Albumin	0	2064.94		131555	38407	132374	167779	84231.9	180412	34427.7	86567.7	138344		141055	80287.7		92860.8	64292.3	16236	181240	32679.7	107076	13371.5	68499.9	26756.4	38146.8		50019.2	236981	197752	303608	588305	87294	196684	69911	253510	81646.5	8903.29	31941.3	25941.1	22427.8	127015
High	NDEMPADLPSLAAD	0.00516067	0.000528521	0.906	38	P02768	Albumin	0	1474.64	54518.4	438234	396248	254135	414026	224507	433909	400762	161159	210416	382067	238570	834596	120497	301599	297602	204312	468670	252645	279355	307704	407358	431874	325573	454846	235482	438234	214560	218405	627191	196488	366478	279266	367298	290358	167846	301626	526042	386616	451983
High	NALQSGNSQESVTEQDSKDSTYSLSSTLTLSKADYEKHKVY	0.0143868	0.000528521	0.659	1	P01834	Immunoglobulin kappa constant	0	4539.16	215001				15613.5	13810.5	17994	9680.88	87601		105935	94520.8		80697.9	112648	83255.4									70626.6	199328					265807		188455	126605	107059
High	NALQSGNSQESVTEQDSKDSTYSLSSTLTLSKADYEK	0.0012398	0.000528521	1.262	4	P01834	Immunoglobulin kappa constant	0	4011.88	239464	32394	77791.2	111719	151606	167726	94386.4	116563	69948.6	146816	103998	130480		97685.3	119502	117271	115769	103883	82559.8	97525.9		369854	28304	90818.2	143579	252871	124197	203297	157326	159536	219771		380303	142387	454079		113146	78205.3		16038.8
High	NALQSGNSQESVTEQDSKDSTYSLSSTLTLSKAD	1.41398e-07	0.000528521	3.529	68	P01834	Immunoglobulin kappa constant	0	3591.68	3.03937e+06	1.45543e+06	977992	1.66407e+06	4.03427e+06	2.70668e+06	1.75129e+06	1.90791e+06	1.43526e+06	2.25454e+06	1.33491e+06	2.04303e+06	155305	1.6209e+06	1.75286e+06	2.20038e+06	2.28919e+06	1.71484e+06	1.5506e+06	1.79751e+06	591433	5.37838e+06	545901	1.6583e+06	2.80504e+06	4.10727e+06	1.11379e+06	2133364	2.6717e+06	2.14107e+06	3.75071e+06	436954	4.482e+06	2.08586e+06	5.79267e+06		2.28999e+06	1.29998e+06	447909	1.33814e+06
High	NALQSGNSQESVTEQDSKDSTYSLSSTLTLSKA	5.45416e-05	0.000528521	2.042	27	P01834	Immunoglobulin kappa constant	0	3476.65	486300	184557	95170	294697	548145	481107	378688	365936	234656	493196	256459	276074		301571	288663	502875	293718	225293	274844	226553	64375.5	832127		244332	444794	582236	238590	810550	509023	412758	734718	31589.3	776184	311978	961210		229142	195011		203704
High	NALQSGNSQESVTEQDSKDSTYSLSSTLTLSK	3.8961e-05	0.000528521	2.126	18	P01834	Immunoglobulin kappa constant	0	3405.61	427970	152806	28899.2	155259	294944	279839	188537	189381		266490	173037	194675		153907	190944	200996	165798	48386.2	119958	179753		501505		165114	275887	391897	155669	284220	275821	285389	398262		430535	192155	345748		149352	112737		176248
High	NALQSGNSQESVTEQDSKDSTYSLSS	0.0022607	0.000528521	1.112	13	P01834	Immunoglobulin kappa constant	0	2762.22	791002	2.14726e+06	1.38683e+06	746180	938840	762563	802720	1.35395e+06	459596	1.39576e+06	628771	1.03603e+06	1.02234e+06	469357	789326	823499	1.65271e+06	1.53432e+06	787740	558460	943172	1.34561e+06	1.24231e+06	1.03176e+06	980257	1.61154e+06	707947	2.09868e+06	1.082e+06	714470	934688	1.45131e+06	1.5678e+06	389146	1.5178e+06	268255	2.15336e+06	465913	1.26445e+06	1.28202e+06
High	NALQSGNSQESVTEQDSKDSTYSLS	0.00010228	0.000528521	1.885	46	P01834	Immunoglobulin kappa constant	0	2675.19	1.23012e+06	3406252	1813058	1.10659e+06	1.42476e+06	1.11632e+06	1.51083e+06	2.44663e+06	970724	2591557	1.42792e+06	1.97718e+06	1.97657e+06	760310	1.05061e+06	1.44996e+06	3.32943e+06	2.65593e+06	1.35623e+06	898676	1.89457e+06	1.91657e+06	1.90349e+06	1.58702e+06	1.84062e+06	3.18744e+06	1.21382e+06	3981005	1.98905e+06	1.3178e+06	1.52804e+06	2803308	3.07018e+06	814962	2.55495e+06	485997	3.9216e+06	862010	2.2147e+06	2.27731e+06
High	NALQSGNSQESVTEQDSKDSTYS	0.000214563	0.000528521	1.7	30	P01834	Immunoglobulin kappa constant	0	2475.08	1.05326e+06	1.99868e+06	1.18766e+06	505898	1.44232e+06	540110	1.14078e+06	1.10576e+06	821145	1.4379e+06	714907	1.07796e+06	1.46476e+06	648015	891502	1.13672e+06	1.7977e+06	1379091	904961	639281	1.01332e+06	1.26673e+06	1.11158e+06	1.07815e+06	981553	1.62616e+06	605861	2.20141e+06	1.19191e+06	821879	1.19281e+06	1.11764e+06	1.66501e+06	379758	1237639	243681	2.10907e+06	540922	1.22543e+06	1.18778e+06
High	NALQSGNSQESVTEQDSKDSTY	4.8756e-05	0.000528521	2.07	89	P01834	Immunoglobulin kappa constant	0	2388.04	2.65888e+06	4.723e+06	2.18079e+06	1.64311e+06	2.55031e+06	1.55579e+06	2.53743e+06	2.55822e+06	1.71283e+06	3.45038e+06	1.51662e+06	2.62927e+06	2.37037e+06	1.32912e+06	1.5599e+06	2179595	4114775	2.44417e+06	1.93893e+06	996285	1.5468e+06	2.9146e+06	2657377	2.42704e+06	1.71432e+06	2.84976e+06	1.5429e+06	5048294	2619299	1.47177e+06	2591145	2.8683e+06	3.062e+06	906488	2.45648e+06	598951	3.93242e+06	1.10531e+06	3.04583e+06	2.72232e+06
High	NALQSGNSQESVTEQDSKDST	0.00020614	0.000528521	1.71	46	P01834	Immunoglobulin kappa constant	0	2224.98	986209	2.58485e+06	968842	790679	1.11249e+06	862281	829549	1.21982e+06	580011	1.94488e+06	456643	1.03262e+06	1.53639e+06	1.07707e+06	679118	738741	2.15458e+06	1.14917e+06	855678	547489	1.36644e+06	1.11723e+06	1.06263e+06	1.02748e+06	877092	1.81499e+06	572167	2.45899e+06	1.06843e+06	504651	683267	1.38734e+06	1.76977e+06	209031	1.37549e+06	241263	2.90255e+06	590602	1.59924e+06	1.2012e+06
High	NALQSGNSQESVTEQDSKDS	2.2151e-05	0.000528521	2.267	79	P01834	Immunoglobulin kappa constant	0	2123.93	2.25268e+06	5.46201e+06	2.59202e+06	1.74844e+06	2.2422e+06	1.93881e+06	1.94028e+06	3.18685e+06	1.53861e+06	4.61041e+06	1.18006e+06	3.12891e+06	3.73644e+06	2.43353e+06	1.64997e+06	1.81416e+06	3.71727e+06	2.19584e+06	2.09274e+06	1.28937e+06	2.82293e+06	3.53813e+06	2.17507e+06	2185228	2.06829e+06	4.56729e+06	1.03569e+06	4.80527e+06	2574542	1.31634e+06	1.78923e+06	2.88931e+06	3.99203e+06	551528	3.23141e+06	579141	5.69292e+06	1.38531e+06	2.80676e+06	2.31106e+06
High	NALQSGNSQESVTEQDSKD	3.11283e-06	0.000528521	2.757	398	P01834	Immunoglobulin kappa constant	0	2036.9	8.09647e+07	1.92288e+08	8.54266e+07	6.23823e+07	7.53587e+07	6.29036e+07	6.43354e+07	1.15294e+08	4.72585e+07	1.55079e+08	3.25375e+07	8.11488e+07	1.21264e+08	8.20478e+07	4.89951e+07	5.89345e+07	1.59232e+08	8.03531e+07	6.79694e+07	4.0078e+07	8.84019e+07	1.00225e+08	9.77912e+07	7.16285e+07	6.63454e+07	1.46248e+08	3.76488e+07	1.8655e+08	8.221e+07	4.49703e+07	6.09706e+07	9.78061e+07	1.31382e+08	1.79094e+07	1.14768e+08	1.71826e+07	2.35871e+08	4.13733e+07	1.04951e+08	8.36805e+07
High	NALQSGNSQESVTEQDSK	8.1066e-06	0.000528521	2.518	123	P01834	Immunoglobulin kappa constant	0	1921.87	6.19656e+06	1.8748e+07	7.18251e+06	4.78525e+06	6.35627e+06	5.45068e+06	4.38438e+06	11240350	4.32656e+06	1.58304e+07	2.91492e+06	7.92139e+06	1.18268e+07	7.33857e+06	4.02025e+06	5.49608e+06	1.34987e+07	7.35737e+06	5.93209e+06	3.25587e+06	1.09064e+07	9.34707e+06	8.63691e+06	7.10257e+06	5.82584e+06	1.49085e+07	3.40716e+06	1.97028e+07	8.43369e+06	3.32634e+06	5.14287e+06	8.25898e+06	1.33069e+07	1.551e+06	1.06493e+07	1.89541e+06	2.13229e+07	3.77976e+06	1.01463e+07	8.14462e+06
High	NALQSGNSQESVTEQDS	0.0059428	0.000528521	0.871	31	P01834	Immunoglobulin kappa constant	0	1793.78	963600	2.65404e+06	1.4803e+06	1.08686e+06	1.50932e+06	1.19433e+06	1.21402e+06	1.86863e+06	981054	2190132	926150	1.7663e+06	2.59436e+06	1.38366e+06	1.17942e+06	1.28087e+06	3.36717e+06	1.78497e+06	1.38288e+06	887111	1.98685e+06	1.94377e+06	2.19869e+06	1.58052e+06	1383936	1.90137e+06	810301	2.71594e+06	1438409	888010	1.15583e+06	1.5904e+06	2.14218e+06	403529	1.75817e+06	464936	3404766	812484	2.15356e+06	1.57239e+06
High	NALQSGNSQESVTEQD	0.00168763	0.000528521	1.185	124	P01834	Immunoglobulin kappa constant	0	1706.75	4.45987e+07	1.17961e+08	6.17668e+07	4.86344e+07	6.71457e+07	5.34653e+07	5.53679e+07	8.38205e+07	4.65955e+07	9.949e+07	4.08525e+07	7.46685e+07	1.13469e+08	6.40867e+07	5.11346e+07	5.63352e+07	1.42384e+08	7.9547e+07	6.10211e+07	3.66916e+07	8.86784e+07	8.34709e+07	8.63513e+07	6.49418e+07	5.71072e+07	8.27035e+07	3.50091e+07	1.16456e+08	6.32356e+07	3.71967e+07	49633453	7.08247e+07	91204216	1.8815e+07	6.9955e+07	2.23307e+07	150000050	3.29058e+07	9.29083e+07	6.79188e+07
High	NALQSGNSQESVTEQ	0.00487834	0.000528521	0.92	55	P01834	Immunoglobulin kappa constant	0	1591.72	4159150	7.47222e+06	3.27697e+06	2.79364e+06	3.78457e+06	3052385	3.8603e+06	5523450	2.58633e+06	8159554	2.51397e+06	4.59885e+06	8589347	4652521	3.0641e+06	4.04963e+06	10248448	5.26875e+06	3633954	2.81308e+06	6995196	5.32413e+06	6049956	5.4004e+06	3.94647e+06	4397550	2691364	9347821	3.74822e+06	2632798	3045257	6.67352e+06	5537493	1.41988e+06	6.44099e+06	2.08139e+06	13598113	2.39359e+06	7.9583e+06	5875654
High	NAAEDDLPTVELQGVVPR	0.000176332	0.000528521	1.749	2	P00488	Coagulation factor XIII A chain	0	1922.98		266212								9615.9		28028.8				7268.28	8752.11						7548.37										6980.09					4900.96
High	MSETSRTAFGGRRAVPPNNSNAAEDDLPTVELQGVVPR	1.26421e-06	0.000528521	2.982	201	P00488	Coagulation factor XIII A chain	0	3949.98	6.06556e+06	1.20263e+06		4.46743e+06	6.20989e+06	6.18229e+06	9.61651e+06	9.72261e+06	3.96824e+06		3.8479e+06	7.13563e+06	20714.7	1.02487e+06	2.66304e+06	5.31247e+06	360790	1.61156e+06		785712	548006		149228	242719	4.41994e+06	7.53378e+06	9.88399e+06	3.67296e+06	5.41237e+06	1.31287e+07	1.32868e+06	570547	6.57459e+06	2.11106e+06	4.43708e+06		391416	179045	77882.2	470630
High	MSDKPDMAEIEKFDKSKLKKTETQEKNPLPSKETIEQEKQAGES	0.00587117	0.000528521	0.874	2	P62328	Thymosin beta-4	0	4977.49		31232.7	151404	105572	49652.3	507570	32684.2			33993.4	274814	165539		427902	34589.2	161959		150987	2.25431e+06							31872.3			114104		20038.8		48326.1	88764.1
High	NALQSGNSQESVTEQDSKDSTYSL	2.5891e-06	0.000528521	2.803	67	P01834	Immunoglobulin kappa constant	0	2588.16	1.50114e+06	4.43599e+06	1.9014e+06	1.49209e+06	2.24021e+06	1.38547e+06	1.76684e+06	2.51497e+06	1.12783e+06	2.7157e+06	1.01096e+06	1.96732e+06	2.07808e+06	852729	1.57458e+06	1.80052e+06	3.4449e+06	2.62966e+06	1.40015e+06	787374	1788443	2.39668e+06	2.04516e+06	2.45941e+06	2.13167e+06	3.67657e+06	1.19143e+06	4189910	2.05674e+06	2.13987e+06	1.84722e+06	2.13445e+06	3.70114e+06	885670	2.63984e+06	427014	4377413	873896	2.47003e+06	2.8855e+06
High	MSDKPDMAEIEKFDKSKLKKTETQEKNPLPSKETIEQEKQAGES	0.00137036	0.000528521	1.237	14	P62328	Thymosin beta-4	0	4961.49	78659		173854	1.51389e+06	47754.9	3.29364e+06	23911.8		563306	37291.5	723719			743335	237205	134759		28412	945677							109104			265338		110003			299570
High	NELIPLVYIQD	0.00948252	0.000528521	0.757	27	P01023	Alpha-2-macroglobulin	0	1316.71					630032		1.56907e+06					862985						492640			11000.9			474543	7041.51			4290.91	696444	1.23171e+06	5102.19				11009.4	217064	5376.92	254450	251668
High	NFMLTQPHSVSESPG	7.42422e-05	0.000528521	1.965	56	P01721	Immunoglobulin lambda variable 6-57	0	1646.75	1.0895e+06	3.70392e+06	2.33281e+06	1.50286e+06	1.67963e+06	1.78797e+06	683791	731872	853298	1.64775e+06	928085	820787	1.43787e+06	588944	894068	1.18447e+06	1.66365e+06	2.00538e+06	1.20062e+06	1.10443e+06	1554779	2.54695e+06	767521	1.87776e+06	1756889	2.09271e+06	1.57362e+06	1.11962e+06	1361148	403587	1.62336e+06	6.91035e+06	1.85859e+06	990754	1.10985e+06	177656	3.05825e+06	1.53246e+06	1545943	1.22423e+06
High	NRGDSTFESKSY	0.00830417	0.000528521	0.789	5	P02671	Fibrinogen alpha chain	0	1390.62	203562	3.4769e+06	1.13375e+06	486282	925369	240622	1.01591e+06	660440	1.57787e+06	1.6822e+06	1.48376e+06	1.07832e+06	89948.7	955285	80423.4	911207	199550	346613	81181.4	724561	3.75621e+06	5.32214e+06	1.7359e+06	729065	584098	594036	659288	458847	438829	760840	1.86323e+06	732335	670849	264195	441768	534752	478432	1.49054e+06	204718	680630
High	NRFTQKSLSLSPG	0.00749333	0.000528521	0.814	11	P01860	Immunoglobulin heavy constant gamma 3	0	1434.77	1.22676e+06	1.44309e+06	987178	387478	1.61014e+06	438543		897604	974567	604794	582932	847611	329277	145332	391653	625487	626649	723756	634931	407065	4.42737e+06	1.27671e+06	778943	5.18963e+06	1.22847e+06	1.66436e+06	5671657	4.0408e+06	2.18113e+06	1.5391e+06	774436	2.35844e+06	1.67295e+06	617137	1.97417e+06	478770	1.67662e+06	2.57545e+06	2.37024e+06	2.17345e+06
High	NQEQVSPLTLLKLGNQEPG	0.0124243	0.000528521	0.693	5	P08697	Alpha-2-antiplasmin	0	2065.09	64688.8	44962.1	16733.3	18922.7	28123.2	40434.9	167276	39072.9	152835	100912	74281.7	11209.7	61232	18318.5	136382	184999		15100.2	68008.4	106629	16288.4	39655.6	39807.3	20720	172436	66466.8	21708.9	45246	125263	85414.3	187840	79405.7	67771	104641	120424		67706	10972.5	37707.9	56177
High	NPNLPRLVRPEVD	0.0150937	0.000528521	0.648	155	P02768	Albumin	0	1518.84	2.32339e+07	1.3536e+07	17182584	22411498	49835800	14860345	5.55213e+07	4.99146e+07	4.71285e+07	9951483	1.32806e+07	1.68892e+07	1.28967e+07	5.34463e+06	1.73706e+07	1.80967e+07	5.11907e+06	3.06081e+07	16456359	2.56753e+07	3.27942e+07	1.85891e+07	1.14001e+07	1.2738e+07	20187793	20283569	2.59911e+07	1.09454e+07	3.63466e+07	5.55377e+07	19052338	9.77502e+06	1.10331e+07	2.21638e+07	1.81694e+07	5.05127e+06	9.63882e+06	1.32237e+07	1.2293e+07	1.25871e+07
High	NPESSFSPVPEGVRLAD	0.00837298	0.000528521	0.787	7	O43866	CD5 antigen-like	0	1800.88	62599.5	354042		159612	119784	199990	18279.4	192528	87793.7	337857	52269.6	65773.1	150867	44054.4	253283	40291.9	189246	242877		44457.5	73143.8	102713	108878	47986.5	80913.5	167061	71823.8	42457.4	112123	25282.9	57517.1	229291	144121	103111	522648	20200.2	295481	21381.4	27946.8	13800.7
High	NPEQTPVLKPEEEAPAPEVGASKPEGID	4.46363e-06	0.000528521	2.667	59	P04004	Vitronectin	0	2928.45	859580	388210	498480	525516	928327	507477	858373	380998	736190	288574	448224	345728	163058	136108	563132	746171	202872	475006	210489	534376	399064	961552	515188	363765	1.2521e+06	475985	432026	249533	329521	1.08098e+06	588507	282767	508063	982195	510802	42948.1	250597	305584	172036	350443
High	NNYKTTPPVLDSDG	0.00129564	0.000528521	1.251	82	P01861; P0DOX5	Immunoglobulin heavy constant gamma 4 Immunoglobulin gamma-1 heavy chain	0	1520.72	1.81229e+06	1.71613e+06	1.37106e+06	793700	1.5781e+06	862560	1.48953e+06	1.05461e+06	789159	1.50383e+06	694981	1.3918e+06	2.40968e+06	837679	1.28143e+06	1.3293e+06	2.04286e+06	1487412	1.44845e+06	689846	2.42739e+06	2.75654e+06	2.43458e+06	1.56574e+06	1.66279e+06	1.84304e+06	699479	3.79234e+06	1.79482e+06	920464	1.43053e+06	1.52024e+06	1.56675e+06	470115	1.45591e+06	272245	2.51445e+06	635230	1.89184e+06	1.63958e+06
High	NNYKTTPPVLDSD	0.000682657	0.000528521	1.411	160	P01861; P0DOX5	Immunoglobulin heavy constant gamma 4 Immunoglobulin gamma-1 heavy chain	0	1463.7	14676871	1.37069e+07	9635955	6269952	36662867	6341021	11048108	1.26466e+07	5.65725e+06	1.10239e+07	4363284	1.6854e+07	1.84062e+07	6249119	9431497	9.22125e+06	1.50217e+07	13003938	1.15658e+07	5438458	17438452	17405958	15767754	9596487	11119610	1.26283e+07	7.79134e+06	23741298	1.16722e+07	6.06866e+06	9531806	1.40009e+07	1.11301e+07	3.25172e+06	9.79095e+06	3.35236e+06	2.01732e+07	4.18637e+06	1.29099e+07	11057897
High	NNYKTTPPVLD	0.0060888	0.000528521	0.865	81	P01861; P0DOX5	Immunoglobulin heavy constant gamma 4 Immunoglobulin gamma-1 heavy chain	0	1261.64	7011475	6.97396e+06	4580936	1.71146e+06	6.23955e+06	1.93996e+06	5.67701e+06	4.0162e+06	2.82711e+06	6.73419e+06	2125501	6.73918e+06	10136983	3.5617e+06	5.41601e+06	4519857	8.06084e+06	12848830	4857182	2.85718e+06	8953154	9013658	9026208	4959469	5.9688e+06	1.37032e+07	1.91151e+06	12972777	7337686	3000864	4486953	5.55343e+06	5.89693e+06	1.25203e+06	6477429	1.01513e+06	11936004	2.04588e+06	8.09374e+06	6.02825e+06
High	NNYKTTPPMLDSD	0.00652326	0.000528521	0.848	41	P01859	Immunoglobulin heavy constant gamma 2	0	1511.67	1.06236e+06	1777649	747573	754517	1.37857e+06	480552	1.60256e+06	1.52623e+06	836038	1.14346e+06	352836	1.1458e+06	1.31494e+06	706755	776790	1.11982e+06	2.37878e+06	1.46827e+06	524972	664089	1.5456e+06	255131	258336	1.9135e+06	604162	2.22422e+06	1.31486e+06	1.64051e+06	482576	919915	662272	1.4174e+06	2.25401e+06	350360	608070	339490	3.52495e+06	693395	1.17966e+06	538094
High	NNYKTTPPMLDSD	0.00174956	0.000528521	1.176	33	P01859	Immunoglobulin heavy constant gamma 2	0	1495.67	3.08144e+06	1.78128e+06	690521	883819	868104	969115	908903	1.15354e+06	1027375	1.0846e+06	236770	842982	190491	473236	627912	986835	1.7458e+06	1.36004e+06	1.0676e+06	370600		55609.7	243145	1.09894e+06	512794	1274953	372270	1.59654e+06	335562	443140	841228	822311	1.09054e+06	332406	614071	245922	1137983	81266.9	202937	465763
High	NNLKPVVAEFYGSKED	0.000418806	0.000528521	1.533	90	P02787	Serotransferrin	0	1809.9	1.00636e+06	1.99217e+06	2.5774e+06	1.13331e+06	2.67293e+06	1.23584e+06	1.75287e+06	1.5147e+06	2.08771e+06	962745	1.39562e+06	1.34031e+06	1.54129e+06	473308	955744	3.17165e+06	444558	1.30519e+06	764471	1.98198e+06	2.19027e+06	3053507	2.20298e+06	1.96059e+06	3.26361e+06	1.23195e+06	1.64757e+06	1.35049e+06	1.56651e+06	2.58455e+06	1658227	1.91468e+06	996344	2.10391e+06	1.88832e+06	985742	844122	1.61137e+06	1.25841e+06	1.82587e+06
High	NNFYPREAKVQWKVDNALQSGNSQESVTEQDSKD	9.36544e-05	0.000528521	1.907	18	P01834	Immunoglobulin kappa constant	0	3911.84	169382	31634.8	44990.8	206260	339563	267636	120511	209708	156587	84077.5	136335	147067		100777	217131	181923	122483	109677	206307	33470.2						184311		179838	292323		355719		224454	61192.5	202093
High	NIQRFFGHGAEDSLADQAANEWGRSGKD	0.0100962	0.000528521	0.742	1	P0DJI8	Serum amyloid A-1 protein	0	3076.43	528004	16262.1	18490.5				10352.3		24822.4		7190.86																	10865.5		27950.2	8647.28
High	NFMLTQPHSVSESPG	0.000283991	0.000528521	1.63	33	P01721	Immunoglobulin lambda variable 6-57	0	1630.75	2.22078e+06	1.66403e+06	1.29718e+06	1.5155e+06	748341	1.44984e+06	598723	406886	565788	848972	566531	568912	66465.7	198052	450191	688544	1.22778e+06	1.06399e+06	745441	233675	31179.8	506070	257842	657052	859036	793464	290278	988064	1.0668e+06	189674	928882	3.37252e+06	903255	461670	675500	58626	640204	30367.6	255905	642809
High	NIKTYSDHPEKVNKDD	0.00654981	0.000528521	0.847	7	P00450	Ceruloplasmin	0	1902.92	1.83426e+06	403539	485648	1.08364e+06	1.09158e+06	893488	882190	449473	826565	267628	650048	250791	209537	162649	453817	577591	212589	478792	262104	635626	306894	423271			643696	270442	211875	377259	670976	470943	572929	187629	295096	327199	462375
High	NLKPVVAEFYGSKED	5.15677e-05	0.000528521	2.056	100	P02787	Serotransferrin	0	1695.86	3.62217e+06	4.04086e+06	5.67996e+06	3.55839e+06	5.10311e+06	3008755	5.81263e+06	4.08997e+06	4.76887e+06	2.59467e+06	4814634	4.47374e+06	2.68096e+06	613071	2.23714e+06	6997730	605305	3.36877e+06	2.24723e+06	5.428e+06	4.87593e+06	5.4903e+06	4.02535e+06	3.54506e+06	6.07942e+06	2.52674e+06	3.46948e+06	2.72858e+06	5.2296e+06	7.39768e+06	3.98959e+06	2.59611e+06	2.67505e+06	5.59516e+06	4.59075e+06	1.80644e+06	765419	3.04554e+06	2.52603e+06	2.88441e+06
High	NLAKGKEESLDSD	0.00511933	0.000528521	0.908	20	P02775	Platelet basic protein	0	1405.68	6998880	3.141e+06	4467304	2.62283e+06	10792003	3410033	2.78592e+06	3127522	2.88486e+06	1652394	1.33372e+06	391809	1182811	981398	1.49651e+06	1.34342e+06	1.11938e+06	3.72838e+06	707637	1.29584e+06	2.75515e+06	5.12689e+06	2.67968e+06	1.72822e+06	1.52707e+06	2.08003e+06	969833	557419	610839	1.92415e+06	689894	638149	1.76612e+06	1.05042e+06	3.12376e+06	468418	1311823	1.01425e+06	483762	1.02286e+06
High	NLAKGKEESLD	0.00844241	0.000528521	0.785	31	P02775	Platelet basic protein	0	1203.62	30877240	11252311	16229319	10552063	29738440	11808017	12595834	10492655	10571301	6.1047e+06	5.39924e+06	1544278	5.36344e+06	3643727	4.23455e+06	4.93702e+06	3.70671e+06	10005648	2.59722e+06	3.72711e+06	9706977	18322970	9829366	5804003	6.18736e+06	7.87049e+06	3177658	2.13428e+06	2.08637e+06	11259457	2.3182e+06	2.91376e+06	7.28083e+06	4.38586e+06	11861580	2.24646e+06	5.37914e+06	3.92881e+06	2.01682e+06	4.32807e+06
High	NHYTQKSLSLSPG	0.00439516	0.000528521	0.946	108	P01859; P0DOX5	Immunoglobulin heavy constant gamma 2 Immunoglobulin gamma-1 heavy chain	0	1431.72	101572644	185545032	69936844	63081126	57290548	75917504	70833432	107487864	43581662	154909944	37058165	94315688	86572344	86354312	49560126	61211266	108598764	84243218	76366778	27244866	144780344	120228560	124466580	105825240	70208136	143636596	27354601	261862600	117229184	35805998	62173002	78583284	141246756	16815773	129170992	1.27315e+07	148447052	36150476	76141930	69486114
High	NGQPENNYKTTPPVLDSDG	2.37116e-05	0.000528521	2.25	59	P01861; P0DOX5	Immunoglobulin heavy constant gamma 4 Immunoglobulin gamma-1 heavy chain	0	2045.94	797460	817935	718655	423601	825554	516704	698906	546771	310374	690298	265456	513954	1.24299e+06	340591	485585	504756	682020	623021	679457	345128	906224	1.38999e+06	1.00481e+06	636099	1.074e+06	846150	278132	1.73167e+06	991500	349189	571560	666683	778773	154744	934152	78643	1.28415e+06	291653	928800	720948
High	NGQPENNYKTTPPVLDSD	3.10093e-05	0.000528521	2.183	111	P01861; P0DOX5	Immunoglobulin heavy constant gamma 4 Immunoglobulin gamma-1 heavy chain	0	1988.92	9.08131e+06	5.718e+06	6.62049e+06	3.82756e+06	9.0085e+06	4.9755e+06	7.08451e+06	3.84191e+06	3.36012e+06	4787164	2.40976e+06	4.41327e+06	9889901	2.46657e+06	4.71779e+06	3.77315e+06	5.77652e+06	5.42557e+06	6.17173e+06	3.95566e+06	6.82684e+06	8.30208e+06	6593516	3.9358e+06	6623407	5.82282e+06	2.09516e+06	10381544	5.75116e+06		4108559	4.6266e+06	5.27716e+06		5.71064e+06	635334	8909207	2.21949e+06	6.34956e+06	5.32925e+06
High	NGQPENNYKTTPPVLD	0.00147279	0.000528521	1.219	80	P01861; P0DOX5	Immunoglobulin heavy constant gamma 4 Immunoglobulin gamma-1 heavy chain	0	1786.86	3.02005e+06	2.62508e+06	2.5402e+06	1.65384e+06	3.33306e+06	1.93017e+06	2.38893e+06	1.79998e+06	1386328	2646727	1.12418e+06	1930117	4.20189e+06	1.46251e+06	2.18698e+06	2148719	2.30058e+06	2.74715e+06	2708356	1.29823e+06	3.36783e+06	3.89293e+06	3.1856e+06	1.93186e+06	3.09239e+06	3.46965e+06	810726	5368550	2.92951e+06	1.12394e+06	2266992	2.14958e+06	2.76e+06	683226	2.87479e+06	317706	4000746	967695	2.50697e+06	2.31416e+06
High	NGQPENNYKTTPPMLDSD	0.000534697	0.000528521	1.472	22	P01859	Immunoglobulin heavy constant gamma 2	0	2020.89	985828	426489	265093	322566	240243	415337	273826	277583	236801	228698	74691.2	246964	46794.5	72364.6	141204	259900	423604	311223	188337	88882.6			60003.9	368489	164379	447402	145554	342771	84432.3	145714	256891	281336	425610	85595.3	282140	49895.3	345952		66390.9	147000
High	NGFKSHALQLNNRQIR	0.000929236	0.000528521	1.334	40	P0C0L4	Complement C4-A	0	1896.03	8.35767e+06	561568	3.59213e+06	8.41423e+06	1.50015e+07	7.01466e+06	7.14069e+06	839494	1.12409e+07	4.21053e+06	1.49556e+06	1.22809e+07		7.1482e+06	1.11891e+06	1.70704e+06	89674.4	6.99271e+06	11863813	2.41976e+06	1.17297e+07	4.76292e+06		8.62549e+06	1.18179e+06	1.14647e+06	15539335	6.90313e+06	5.48761e+06	836313	1.63952e+06	20136.5	1.77086e+06	848272	2.45192e+06		14147.8	3.85097e+06	27656.8	10148.3
High	NGFKSHALQLNNRQI	5.93166e-06	0.000528521	2.596	41	P0C0L4	Complement C4-A	0	1739.93	2.85045e+06	8904.75	594368	2.127e+06	6.91677e+06	2.28388e+06	3.31659e+06	412830	1.54643e+07	848564	2.16971e+06	1.15658e+07		4.26832e+06	2.33427e+06	1.36711e+06		1.50594e+07	1.5135e+07	3.30886e+06	6.79817e+06	4.16668e+06	79844.5	3.94728e+06	733212	300061	2.94286e+07	4.11382e+06	4.82993e+06	602804	849089	47811.3	292462	1.61773e+06	2.09054e+06		185635	2.68511e+06	294186	1.93853e+06
High	NGFKSHALQLNNRQ	1.68703e-05	0.000528521	2.335	17	P0C0L4	Complement C4-A	0	1626.85	101320	409319	1.99818e+06	2.82555e+06	4.17582e+06	2.97288e+06	678546	604426	6.69822e+06	1.62867e+06	908760	6.95951e+06		6.90704e+06	548613	956525	394030	9.97929e+06	5.33062e+06	1.32775e+06	9.78592e+06	3.19027e+06	59676.9	1.66722e+06	829668	848938	5.28028e+06	5140691	2.86365e+06	652949	551199	43522.8	856993	593315	1.27354e+06		460589	8.42325e+06	537138	3939860
High	NFYPREAKVQWKVDNALQSGNSQESVTEQDSKD	2.23292e-05	0.000528521	2.265	25	P01834	Immunoglobulin kappa constant	0	3797.8	693103		25019.5	386833	528635	384971	377510	263118	213915	263127	219973	222337		126768	315787	245736		134185	181647	87024						250639			444685		541043		299598
High	NFYPREAKVQWKVDNALQSGNSQESVTEQD	0.00282905	0.000528521	1.056	4	P01834	Immunoglobulin kappa constant	0	3467.65	966091			429364	406868	470505	295175	249904	288225	279645	312321	155987		238059	412924	83572.2	172177	100892	155814	41019.3					9402.5	70799.9			317722		534079		141516	197742			8193.19
High	NFMLTQPHSVSESPGK	0.0024103	0.000528521	1.096	7	P01721	Immunoglobulin lambda variable 6-57	0	1774.84	456113	1.69358e+06	1.17387e+06	369497	1.14116e+06	449729	313758	247752	474522	894895	437092	322475	672437	274567	371786	483056	672242	1197590	722174	625335	610676	733194	154972	758890	636710	844550	62166	594225	988311	152814	773905	3.02723e+06	961477		504525		1.82628e+06	28980.9	864483	595020
High	NIKTYSDHPEKVNKD	0.00518147	0.000528521	0.905	7	P00450	Ceruloplasmin	0	1787.89	1.40611e+06	398989	558749	1.04824e+06	1.074e+06	827955	1.23751e+06	552064	830160	337025	699780	367500	183851	249606	475904	786612	341635	508830	516254	888194	275439	385652	229144	155728	796942	190233	208095	444807	763228	464780	487535	342558	190880	579281	544866	23877.6	341690	81314.2	204331	258021
High	QVQLQESGPGLVKPS	0.00810134	0.000528521	0.795	10	A0A075B6R2; A0A0C4DH41	Immunoglobulin heavy variable 4-4 Immunoglobulin heavy variable 4-61	0	1566.85	74336.2	187844	140543	60737.8	81197.3	93181.7	25871	84166.6	13772	82191.8			104072	33501.6			83284.2	82230.8	32360.1		84897.6	242481	322982	257478	213865	219823	54389.5	186017	41571.5	13163.4	54079.1	100640	188919		148564		264706	35749.3	26517.2	54858.4
High	MREANYIGSDKYFHARGNYD	0.00557103	0.000528521	0.887	1	P0DJI9; P0DJI8	Serum amyloid A-2 proteincur Serum amyloid A-1 protein	0	2407.09	288714																											19568
High	MPADLPSLAADFVESKD	6.42631e-06	0.000528521	2.576	103	P02768	Albumin	0	1821.86	171007	595588	453722	413575	2.18264e+06	437160	1.24424e+06	1.6806e+06	678162	963372	563681	2.5439e+06	1.13263e+06	234534	763655	1.19976e+06	123115	1.94983e+06	1.03273e+06	1.24328e+06	253249	899579	488151	601128	2476150	437361	3.31869e+06	761387	1.12363e+06	4.8249e+06	336916	896905	919954	2.00856e+06	928797	117991	275038	662316	491514	792265
High	LTSGVHTFPAVLQSSGLY	0.0164808	0.000528521	0.628	8	P01861; P01859; P0DOX5; P01860	Immunoglobulin heavy constant gamma 4 Immunoglobulin heavy constant gamma 2 Immunoglobulin gamma-1 heavy chain Immunoglobulin heavy constant gamma 3	0	1876.98	220247	140787	77004.2	113303	133456	160727	256184	129325	90130.4	244209	44925.3	170407	175423	71509.2	151975	169790	160115	226078	383290	71039.5		222442	128407	186184	452554	192176	65934	610380	300085	156125	178589	175055	216962	105254	146945		169398	49632.2	125002	255603
High	ISWYDNEFGYSNRVVDL	0.00968246	0.000528521	0.752	1	P04406	Glyceraldehyde-3-phosphate dehydrogenase	0	2076.97	35552.4				22837.9									79800.3						8397.98		39662.5	240817				2734.73						2831.22	27200.1
High	ISSTRGFPSVLRGGKYAATSQVLLPSKDVMQGTD	0.00104786	0.000528521	1.304	7	P01871	Immunoglobulin heavy constant mu	0	3582.86				216838	151619	264953	73860.6	407755	256020	902829	160859	200854		79397	922418	98730.3	251270	725414	112270	77597								16751.5	24124.1					34842.5	782132
High	ISSTRGFPSVLRGGKYAATSQVLLPSKDVMQG	0.00356877	0.000528521	0.998	4	P01871	Immunoglobulin heavy constant mu	0	3366.78					11621.7		13064.5	18205.3	89911.7	409562	31648.5	63644.6			387629	68587	58687.9	42416	17352.8	23780.4						29250.9		103229					25434.3	23583.9	245580
High	ISSTRGFPSVLRGGKYAATSQVLLPSKD	0.00348403	0.000528521	1.004	13	P01871	Immunoglobulin heavy constant mu	0	2935.6	176047	427577	121331	903971	335466	781167	227997	1.18801e+06	1.18607e+06	3.07926e+06	581724	301629		123674	2.07234e+06	262128	453778	858241	119638	122989	9523.16	206004			367496	617825	132589	68604	502414	95242.7	226325	209428	398248	910614	1.87409e+06		492589			18146.9
High	LSSPVTKSFNRGE	0.00226977	0.000528521	1.111	4	P01834	Immunoglobulin kappa constant	0	1421.74	1.34694e+06	1.62112e+06	492358	810069	838415	929023	825625	874711	462114	2.7523e+06	468944	849139	1.00631e+06	709798	695730	626872	1.50439e+06	937774	1.11036e+06	251494	1.39096e+06	873228	750979	787436	833325	1.14202e+06	294300	2.17437e+06	902881	374102	475032	1.05842e+06	940732	253835	815775	229566	2.05169e+06	377319	1040443	964782
High	LSSPVTKSFNRG	0.00268553	0.000528521	1.069	26	P01834	Immunoglobulin kappa constant	0	1292.7	2.57916e+06	7.25914e+06	2.64866e+06	1.89755e+06	4.42098e+06	2.07348e+06	2.2138e+06	3.62613e+06	1.73289e+06	8.14766e+06	2.1268e+06	3.07119e+06	3.47323e+06	3.18759e+06	2.361e+06	2.27589e+06	7.18666e+06	2.87231e+06	4.12529e+06	1.07944e+06	4.04419e+06	3.14239e+06	2.43236e+06	2.25442e+06	1.98883e+06	5.02403e+06	1.07865e+06	9.09259e+06	4.95216e+06	2.05035e+06	1.74652e+06	4.16129e+06	4.91109e+06	542089	3.49406e+06	543413	7.00549e+06	1.19569e+06	3.98784e+06	3.58701e+06
High	LSSPVTKSFNR	0.0015453	0.000528521	1.207	2	P01834	Immunoglobulin kappa constant	0	1235.67	2.69803e+06	1.92815e+06		807861	1.13641e+06	754048	1.18907e+06	1.0381e+06		2.28117e+06		878442	1.22585e+06	851513	798103	689449	1.79175e+06	771098	1.1085e+06		1297707	961225	791470	749631	625807	1.60137e+06	320508	2.05993e+06	1.27338e+06	648951	545042	965226	1.46402e+06	223384	1.10429e+06	179304	2.2915e+06	409031	1.11732e+06	983039
High	LSPYSYSTTAVVTNPKE	8.33853e-05	0.000528521	1.936	76	P02766	Transthyretin	0	1856.93	37516.9	457777	2.69618e+06	1.32508e+06	2.1984e+06	1.18648e+06	1.62083e+06	842152	1.91645e+06	409348	1.3099e+06	710107	867323	209559	1.22462e+06	914766	153211	1.07465e+06	1.07691e+06	768756	1.50098e+06	2.36058e+06	1.27093e+06	1.26577e+06	1.37424e+06	801043	4.09771e+06	441553	587885	4.56213e+06	1.33391e+06	370650	760992	2.4346e+06	1.39964e+06	1.00365e+06	244972	858802	626295	876877
High	ISEQFTAMFR	0.00408935	0.000528521	0.964	8	Q13509	Tubulin beta-3 chain	0	1245.59	124425	393913	472001	178710	253490	215824	189151	291524	10834.8		272196	270565		195929	235787	268797	355348	360842	137311	449712	1.1195e+06	723711	436900	1.11575e+06	262349	436868	659803		271630	374483		540387	528572	340957		1.09305e+06		1.33407e+06	474191	567392
High	LSALEEYTKKLNTQ	0.000394388	0.000528521	1.548	37	P02647	Apolipoprotein A-I	0	1637.87	1807077	2.03856e+06	3.22147e+06	2.29394e+06	5.43076e+06	2.82526e+06	3.85822e+06	3.36898e+06	2.35939e+06	1.59762e+06	2.36898e+06	3.17127e+06	2.27027e+06	849771	2.12334e+06	3.75293e+06	1.09372e+06	2.573e+06	2.06811e+06	2.04709e+06	4406588	5.32446e+06	3.0469e+06	3.60792e+06	4.89892e+06	2.38083e+06	3.63085e+06	2.57268e+06	3.80372e+06	4.64431e+06	4.63749e+06	1.99601e+06	1.58066e+06	6.056e+06	2.14579e+06	1.58719e+06	1.53326e+06	3.81622e+06	2.7845e+06	3.91189e+06
High	LRPVLPTQSAHD	0.00322877	0.000528521	1.023	138	P04278	Sex hormone-binding globulin	0	1333.72	3.73867e+06	6.62102e+06	1.80204e+07	6.02297e+06	8690743	4.64464e+06	12060219	1.55392e+07	8807236	1.36877e+07	1.45875e+07	1.36885e+07	13583615	1.02706e+07	8353063	13168345	5.97019e+06	7.0949e+06	4.59386e+06	5.9504e+06	1.90412e+07	2.10861e+07	8.26216e+06	5106729	5.53874e+06	9.40904e+06	3.86412e+06	7.65633e+06	9.03007e+06	3207230	3.35527e+06	8566224	1.12366e+07	4.22658e+06	4.46818e+06	5127033	3.61558e+06	10100324	5527550	13128518
High	LRHTFMGVVSLGSPSGEVSHPRKT	1.40858e-06	0.000528521	2.955	98	P02765	Alpha-2-HS-glycoprotein	0	2595.35	43781.9	351346	1.21673e+06	471559	1.42926e+07	411507	7.32186e+06	3.45081e+06	5.86291e+06	2.84665e+06	5.02374e+06	7.95567e+06		1.15529e+06	3.48048e+06	6.77396e+06	8731.88	370188	3.29482e+06	3.10521e+06	4.52433e+06	3.18463e+06	470015	1.56975e+06	3.64616e+06	2.98793e+06	2.36897e+06	484181	5.66294e+06	4.87901e+06	4.41355e+06	63771.6	3.09886e+06	5.19088e+06	1.44425e+06		9835.29			32622
High	LRHTFMGVVSLGSPSGEVSHPRKT	1.03914e-05	0.000528521	2.456	39	P02765	Alpha-2-HS-glycoprotein	0	2579.35	2.78454e+06	68321.5	927340	1.36301e+06	8.71313e+06	2.11682e+06	8.30795e+06	1.07487e+06	1.16841e+07	395876	4.14308e+06	2.10177e+06	28920.9	566667	1.59258e+06	2.12136e+06	6484.95		1.19406e+06	543960	210351	216764		4098.67	601737	851019		13969.7	1.78168e+06		1.96378e+06		489024	1.72351e+06	21182	29197.4		102715
High	LTSGVHTFPAVLQSSGLYSL	0.00894613	0.000528521	0.771	3	P01861; P01859; P0DOX5; P01860	Immunoglobulin heavy constant gamma 4 Immunoglobulin heavy constant gamma 2 Immunoglobulin gamma-1 heavy chain Immunoglobulin heavy constant gamma 3	0	2077.1	79741.8	4147.37		86085.8	123777	39377.9	125081	53672.7	59636.2	15155.7	54859.1			32198.1	59694	50540.5	23553.7	14109.7		22310.4		75321.6		31973.6	132082	119658	15836.5	214285	163253	168878	87957.4		101495	100390	57114					59170.8
High	LQSGNSQESVTEQDSKDSTYSLSSTLTLSKAD	0.000389678	0.000528521	1.551	21	P01834	Immunoglobulin kappa constant	0	3406.6	378678	98250.3	68315.7	176845	272891	268927	210049	228124	68539	233516	149566	174522		160054	260377	280510	216653	161583	127950	89322.6	63372.9	498658	62475	159554	237620	278234	121999	278788	230767	231545	350282		497588	202342	471750		241864	103191		151103
High	LQSGNSQESVTEQDSKDST	0.00532951	0.000528521	0.898	9	P01834	Immunoglobulin kappa constant	0	2039.9	119046	370524	179884	89847.6	133082	100364	109992	165367	89419.3	287361	62604.7	109738	238563	120720	51243.8	83877.3	180307	149350	93525.8	56846.3	182757	228002	250096	160706	156184	292596	85746	394712	125555	71252	103919	121176	289244		279569		421033	62133.9	150515	120588
High	LQSGNSQESVTEQDSKDS	0.000255908	0.000528521	1.656	34	P01834	Immunoglobulin kappa constant	0	1938.85	414186	605986	439824	240098	358983	255466	311401	483274	294414	686803	153550	278053	445330	296191	143621	292438	639169	415124	355562	206376	395528	556293	516150	353579	440152	694957	183075	894779	347919	315405	344986	343021	624943	68288	679325	61703.2	970424	126763	414858	318164
High	LQSGNSQESVTEQDSKD	1.576e-05	0.000528521	2.352	106	P01834	Immunoglobulin kappa constant	0	1851.82	1.08322e+07	2.30531e+07	1.18454e+07	6.37694e+06	1.11811e+07	6355040	1.1055e+07	1.89439e+07	8.66774e+06	2.06253e+07	4.89685e+06	9.90855e+06	1.43623e+07	1.11678e+07	5.25639e+06	1.02754e+07	2.36687e+07	1.65912e+07	8928192	5517832	1.19808e+07	1.49161e+07	1.60932e+07	1.11635e+07	1.20978e+07	1.92496e+07	5.09898e+06	2.7782e+07	1.04463e+07	7.39674e+06	1.02326e+07	1.11424e+07	2.01257e+07	2.77386e+06	1.85788e+07	3.15023e+06	3.11874e+07	4.6037e+06	1.42709e+07	11740554
High	LQSGNSQESVTEQDSK	9.2536e-05	0.000528521	1.91	53	P01834	Immunoglobulin kappa constant	0	1736.79	1.9719e+06	2493254	1519473	1.08029e+06	1.98022e+06	1.26199e+06	1.84055e+06	2.39475e+06	1.21265e+06	2.54637e+06	742750	1.3386e+06	1.91017e+06	1.39764e+06	763500	1.35319e+06	2366362	1.80351e+06	1.07131e+06	829021	1.31705e+06	2.16204e+06	2.2034e+06	1.23951e+06	1.74431e+06	2.49062e+06	670365	3.58795e+06	1.47211e+06	1.28317e+06	1.4809e+06	1.29818e+06	2.48063e+06	405813	2198481	392716	3660991	513985	1.93447e+06	1.29374e+06
High	LQSGNSQESVTEQD	0.0113613	0.000528521	0.714	38	P01834	Immunoglobulin kappa constant	0	1521.67	4.05038e+06	13685995	5.8332e+06	3348456	3839328	3.50016e+06	3.51053e+06	9336452	2.89088e+06	10801018	3.12154e+06	7342699	10126593	8666916	3.60205e+06	4.48596e+06	15077837	7.39932e+06	4195339	3.13764e+06	10960011	8938902	11303496	8145375	5.33461e+06	12235674	3.22379e+06	16850786	6.46574e+06	3.02924e+06	3.9002e+06	10337077	10357349	1.6856e+06	9588643	4.73875e+06	17035850	4.60914e+06	10934856	8322165
High	IQMTQSPSTLSASVGD	0.00511933	0.000528521	0.908	4	P01602	Immunoglobulin kappa variable 1-5	0	1637.77		369735	226309							339370			490353	144853	225402		270950	294341	179621	236110		357387		225699	235369	34357.8	150582		10473.5		29216.8			16707.9	179143	5889.41	642113		432697	32442.8
High	IQMTQSPSSLSASVGD	0.00587117	0.000528521	0.874	38	P01594; A0A0C4DH72	Immunoglobulin kappa variable 1-33 Immunoglobulin kappa variable 1-6	0	1623.75	231812	1.08349e+06	1.08064e+06	416717		408865	403695	481528	124943	1.08828e+06	267411	558390	866936	404617	422438	585964	840147	1.11831e+06	455942	173052	750999	497747	782554	510900	385046	1.29601e+06	553457	978056	1.13725e+06	408723	2.71479e+06	1.18493e+06	1.21639e+06	1558738	484903	191131	1447795	667242	1.29441e+06	755927
High	IQMTQSPSSLSASVGD	0.000693681	0.000528521	1.407	23	P01594; A0A0C4DH72	Immunoglobulin kappa variable 1-33 Immunoglobulin kappa variable 1-6	0	1607.76	1.13713e+06	1.12045e+06	797606	703900	383361	627155	438247	971112	301568	875514	403597	809298	238011	490869	806606	892557	1843269	1.3912e+06	776555	212061	98597.1	542864	803296	516972	476553	976290	290634	1.01675e+06	619889	323546	606092	1.3078e+06	1.13498e+06	428327	902208	172731	1.13972e+06	138957	526485	1.13936e+06
High	LQLETEIEALK	0.00997012	0.000528521	0.745	10	P05783	Keratin, type I cytoskeletal 18	0	1286.72		154556	232884	179507	233447	83547.7	143827	269202			164820	193721		474304		109666	541222	99954.1	17314	51688.6	450900	1.16549e+06	787122	1.93855e+06	468512	108424	712492		211705	188926		538663	279027	495159		641022	26667.8	1.61292e+06	88335.6	561779
High	LQDFLSKDKHAD	0.00250878	0.000528521	1.086	2	P19823	Inter-alpha-trypsin inhibitor heavy chain H2	0	1416.71	1.11949e+06	922943	793108	1.21147e+06	1.16987e+06	1.23044e+06	636524	1.2416e+06	1.00685e+06	1.68048e+06	851147	614469	382774	645066	105378	696075	194815	818391	603298	610962	2.89759e+06	1.60976e+06	640352	619695	866999	511933	721496	1.11241e+06	816919	986990	987165	766772	447575	543283	893022	122690		760636	557796	361086
High	LQAQSKGNPEQTPVLKPEEEAPAPEVGASKPEGID	3.74315e-05	0.000528521	2.136	51	P04004	Vitronectin	0	3640.83	484940	354455	413786	266752	591008	324348	538522	284734	365139	228839	523429	306861	68765.1	112788	285049	515718	191513	247034	110547	369222	275087	859804	459344	394082	929549	393157	407092	219807	201765	439247	422519	296918	434182	785208	459732		223199	228996	48421.8	322906
High	IPVIEPSVPELVVKPG	0.00879898	0.000528521	0.775	3	P07333	Macrophage colony-stimulating factor 1 receptor	0	1672.99		96474.5		50007.3		70230.4		118200		127707	93417	105235	70082.4		84431.1	88047.7	48719.1	101494			24542.9	56213.1	125125	118045	141689	105720	18890.7	55557.4		22219.5	34333.2	79775.5	92618.1	31514.2	253194	8252.12	70559.3	40917.9	35593.3	73409.2
High	LPTVELQGVVPR	0.000422174	0.000528521	1.531	28	P00488	Coagulation factor XIII A chain	0	1307.77	691420	490229		487114	503116	849498	1.00435e+06	774146	319650		140048	452776	487720		291269	335943					288565		1.75529e+06	621682	947164	505870	621330	440244	329103	1.15856e+06		261856	542845	284464		181512		231019	297767	269538
High	LPSLAADFVESKD	9.14308e-05	0.000528521	1.913	249	P02768	Albumin	0	1391.71	6.95287e+06	25096689	2.58681e+07	16147902	1.60803e+07	11325550	40052112	5.77844e+07	32667811	6.6213e+06	2.98346e+07	1.47803e+07	3.08359e+07	6.38889e+06	1.95918e+07	2.05053e+07	1.03897e+07	2.02362e+07	1.81954e+07	1.54368e+07	2.45131e+07	17109654	14825046	1.59663e+07	26134666	1.51994e+07	42992227	1.15819e+07	1.53431e+07	3.70288e+07	13860035	36724782	1.43083e+07	31386460	1.60974e+07	9.62702e+06	1.17e+07	18037808	3.07075e+07	2.95721e+07
High	LQSGNSQESVTEQDSKDSTY	0.0015453	0.000528521	1.207	5	P01834	Immunoglobulin kappa constant	0	2202.96	189303	252700	123900	113308	138618	140698	152093	207345	101691	361086	60224.6	121058	209982	85143.4	58041.6	105547	122352	99321.6	91084.8	73839.3	175764	186661	179096	141087	137949	189417	68368	377580	128992	95405	101837	115538	193077	21643.1	266423	12833.9	461426	52702	152055	105647
High	MPNALSALSDLHAHKLRVD	9.67035e-05	0.000528521	1.899	11	P69905	Hemoglobin subunit alpha	0	2104.1	93760.6	4.26234e+06	77899.2	551498	512480	271582	237103	701633	537393	1.63336e+06	3.54449e+06	1.1421e+06		46892.5	277267	268351	144928	123882	82520.8	433470	58760.8	279812	149112	126201	300787	194827	318760	224686	330315	383582		38287.1	150341	9539.55	141576			465788	12958.7	376829
High	LTTAKDKNRWED	0.00976372	0.000528521	0.75	5	P01024	Complement C3	0	1476.74	2807867	328968	901410	805651	912987	895054	1.27284e+06	669563	1.68724e+06	524433	482473	243861	266153	331753	407987	687638	221264	449432	370535	502258	857284	1.17909e+06	584367	338544	998177	509395	293555	508551	519645	1.1073e+06	951423	103548	468054	797359	538082	50326.8	217829	114690	307076	260361
High	LVAIVDVIDQNR	0.00288627	0.000528521	1.051	1	P50914	60S ribosomal protein L14	0	1354.77		29715.1	35793.9	21762.2	31143.4		27535.6	32059.6			29936.5	30053.9		56949.7	19117.6	24038.8	80315.1	22365.2		27554.4	60294.7	166636	121860	217441			93913.5					78514.6				121323		256639	6505.49
High	MPADLPSLAADFVESKD	9.3638e-06	0.000528521	2.482	49	P02768	Albumin	0	1805.86	642513	271813	148368	1.35375e+06	1.90067e+06	1.55595e+06	1.58935e+06	1.70096e+06	1.79181e+06	546092	588941	782794	72426.4	237723	1.00234e+06	1.17008e+06	202629	489903	1.03905e+06	577915		388237		101629	780974	381210	20597.7	821460	1.08969e+06	854104	980838	34019.1	29973.8	2.04328e+06	733492					375136
High	MPADLPSLAADFVESK	0.00106905	0.000528521	1.299	4	P02768	Albumin	0	1706.83		60164.1		27259	145066			80803.7	85061.8			83086.7	171827	23208.2	80344.8	153277					38132.3	77295.8	55310.9	51776.7	221094	65127.7	314268	55902.4	129529	197918	24667.1	72580.6	66453.4	193099		13410.5		44866.9	60218.8	52568
High	MIEQNTKSPLFMGKVVNPTQK	0.000932964	0.000528521	1.333	15	P01009	Alpha-1-antitrypsin	0	2422.25	411372	1.42431e+06	1.34281e+06	327181	1.80368e+06	389455	1.32423e+06	419230	710849	474597		725580	788649	11594.6	1.71735e+06	893468	705275	523917		3.18541e+06	3.32414e+06	1.13042e+06	1.29845e+06	883348	2.27077e+06	891733	691446	912677	1.597e+06	596763	438662	542383	1.05934e+06	738230	1.73957e+06	151487	1.52816e+06	1.83794e+06	1.42443e+06	1.5385e+06
High	MGVVSLGSPSGEVSHPRKT	0.00114437	0.000528521	1.282	25	P02765	Alpha-2-HS-glycoprotein	0	1940.99	644306	1.10422e+06	2.46231e+06	868994	2.82154e+06	1.07718e+06	1.76622e+06	2.52595e+06	1.36087e+06	1.05327e+06	976067	1.55386e+06	2192993	541282	656204	1.75014e+06	471326	1.47812e+06	872054	2.14539e+06	2.85052e+06	2.21795e+06	1063863	2.00455e+06	1.56082e+06	1.19117e+06	1309570	1.84386e+06	1.46259e+06	1.19103e+06	842248	1.61809e+06	1.94583e+06	955605	2.3047e+06	670861	485681	2.22442e+06	1.12904e+06	1.27369e+06
High	MGKVVNPTQK	0.00310201	0.000528521	1.033	17	P01009	Alpha-1-antitrypsin	0	1117.6	1.88881e+06	637196	202173	1.20114e+06	518759	1.4598e+06	442297	265863	584614	287687	1.92285e+06	239738	148229	119795	438551	313148	959731	950747	1.33438e+06	778644	3468189	560929	418572	386055	692319	427913	246516	224055	337097	497907	983112	616696	311018		867021	227569	252538	33428.9	167183	222096
High	MGKVVNPTQK	0.00101077	0.000528521	1.313	100	P01009	Alpha-1-antitrypsin	0	1101.61	7832730	4.08999e+06	4.70325e+06	6168769	7.45058e+06	6.9242e+06	5.41325e+06	1.57033e+07	8521186	4.68446e+06	6.70315e+06	3341055	1.36861e+06	1.5812e+06	6371242	1.01039e+07	9.91978e+06	4.28259e+06	5.24339e+06	7.48153e+06	1.36987e+06	2.13782e+06	6.07867e+06	2.45425e+06	7.57534e+06	1.81629e+06	1.09238e+06	3505643	7.06224e+06	3.28327e+06	3.12691e+06	2659671	1.88227e+06	3.37746e+06	6458242	2.54398e+06	3.13949e+06	548736	2.01599e+06	2.72552e+06
High	MGEDAAQAEKFQHPG	0.000312641	0.000528521	1.606	10	O95810	Caveolae-associated protein 2	0	1526.69	142018	924596	3319574	62082.3	131144	63868.7	192855	30722.6	81567	249482	159308	19237.2	30805.1	146975		58177.4	22824.2	162207			687085	150528	533473	52948.3	250651	59906.4	166137		72596.8	161418	65088.8		21140	18525.1	761344	98324.7		486821		41208.7
High	METTYTVLQNEDTKSG	0.00017918	0.000528521	1.745	71	P00450	Ceruloplasmin	0	1832.82	519565	863771	877779	637838	1.26035e+06	613730	746135	399380	730016	304688	914738	429743	1.33979e+06	342891	891514	714635	322807	624805	376480	1.83795e+06	1.11976e+06	998970	1061721	758433	1.18484e+06	490905	898051	440021	523778	961790	750146	481237	401717	747647	1.17292e+06	181643	802827	937417	714664	700505
High	METTYTVLQNEDTKSG	0.000435918	0.000528521	1.523	43	P00450	Ceruloplasmin	0	1816.83	2.17293e+06	846092	1.09144e+06	1.64509e+06	1.23557e+06	2.00182e+06	851538	598459	965149	289977	785754	715354	195271	257574	977301	933206	505152	913674	521612	728004	183406	825270	944537	659433	1.27322e+06	427240	760393	651044	625537	561121	924885	671653	400248	851754	1.82866e+06	213943	549606	191909	258081	821033
High	MAEVQVLVLDGR	0.0124243	0.000528521	0.693	2	P40429	60S ribosomal protein L13a	0	1240.69		49668.9	34072	32720.8	37428.8			72172.6			27022.4			40635.2			33381.1	28715.1		37475.6	31965.8	265334	180150	212752	126596	32445.2	115650			64114.6		115277	88610.3	84663.1		181864		100361	40224.9
High	MAEEGIAAGGVMDVNTALQEVLK	4.17059e-05	0.000528521	2.109	8	P25398	40S ribosomal protein S12	0	2273.13																					471132			346459			410640				44266.4					283099
High	MADEAGSEADHEGTHSTKRGHAKSRPV	2.02018e-05	0.000528521	2.29	349	P02671	Fibrinogen alpha chain	0	2877.33	2.96911e+06	2.18877e+07	3.89123e+06	1.87654e+07	2.75021e+07	1.46542e+07	7.09284e+07	2.53272e+07	5.25373e+07	3.61914e+07	4.61815e+07	3.39339e+07	299505	8.10924e+06	1.47482e+06	2.19752e+07	1.07127e+07	2.40861e+07	6.638e+07	2.23665e+07	1.72347e+07	3.29813e+06	1.34311e+06	1.85311e+06	6.92083e+06	3.5798e+07	5.34407e+06	2.98377e+06	6.08588e+06	1.72792e+07	9.58124e+06	4.45633e+06	3.64943e+07	3.84418e+06	2.19422e+07	298484	1.01876e+07	232941	2.07474e+06	745070
High	MADEAGSEADHEGTHSTKRGHAKSRPV	0.000415465	0.000528521	1.535	123	P02671	Fibrinogen alpha chain	0	2861.33	1.18237e+06	9.0934e+06	703160	7.80269e+06	2.5621e+06	6.85925e+06	1.52446e+07	6.93484e+06	1.51604e+07	7.21032e+06	1.02943e+07	1.25394e+07		2.54475e+06	510956	7.10848e+06	317132	4.04726e+06	1.62946e+07	5.00863e+06	1.26646e+06	1.43214e+06	233434	363522	1.3524e+06	8.19374e+06	169111	1.01815e+06	1.8718e+06	679369	7.3103e+06	243645	8.24721e+06	1.06038e+06	2.55043e+06		170540			87003.7
High	MADEAGSEADHEGTHSTKRGHAKSRP	0.00149657	0.000528521	1.215	26	P02671	Fibrinogen alpha chain	0	2778.26		732572	206757	980321	775899	1.20053e+06	636985	465277	391015	1.04806e+06	219278	1.50128e+06		1.09026e+06	1.1401e+06	37932.3		343190	1.53267e+06	339458	1.36695e+06	282160	37156.3	46225.5	267413	2.79912e+06	168311	23761.6	1.40777e+06	649538	1.65425e+06	321204	5.54874e+06	141414	614234					62906.9
High	ITYTPVSSTNEKD	0.0146395	0.000528521	0.655	7	P01023	Alpha-2-macroglobulin	0	1454.7		794207	1.28791e+06	540277	771017	555459	1.0027e+06	1.11962e+06	890164		466672	1.11471e+06	1.12086e+06	659538	600781	1.14572e+06	507439	1.17038e+06	456808	807673	1.49483e+06	956387	930002	754048	857510	807405	776387	757489	750735	791168	463690	1.03308e+06	792330	660052	1.00717e+06	590786	629740	936851	558039	756247
High	MADEAGSEADHEGTHSTKRGHAKSRP	0.00255952	0.000528521	1.081	8	P02671	Fibrinogen alpha chain	0	2762.27	164389	505290				985789	644889	171926				213455		286982	186000			109649				178081			63880.3	2.16504e+06			943509		147875		3.2687e+06				18174.2		118298
High	MADEAGSEADHEGTHSTKRGHA	3.31882e-06	0.000528521	2.741	133	P02671	Fibrinogen alpha chain	0	2293.99	2.36448e+06	7.45556e+06	1.9198e+06	4.84721e+06	1.42879e+06	5.00927e+06	1.43938e+07	1.30705e+07	1.59797e+07	9.89727e+06	1.43064e+07	1.9288e+07	108449	5.90893e+06	785091	4.59775e+06	2.07402e+06	1.04372e+07	3.0682e+07	7.79522e+06	680627	2.9508e+06	938885	468099	2.93836e+06	6.79561e+06	576882	3.28396e+06	4.6778e+06	6.82914e+06	5.91928e+06	1.73225e+06	7.46204e+06	269438	3.99938e+06	51853.4	2.01341e+06		242077	1.84644e+06
High	MADEAGSEADHEGTHSTKRG	0.00150861	0.000528521	1.213	17	P02671	Fibrinogen alpha chain	0	2085.89		1.05643e+06	631914				987502	2.17802e+06	2.21305e+06	2241260	1.78316e+06	1.78473e+06	157802	393543		1.08141e+06	354193	731417	1.23702e+06	1.02391e+06	100185	474549	226035	294910	177065	1.74763e+06	393276	1.25694e+06	2.16744e+06	715632	797619	617097	1.06257e+06	176240	2.81794e+06	245563	486245	113602	1.28462e+06	336783
High	IYVDDGLISLQVK	0.0026748	0.000528521	1.07	11	P14618	Pyruvate kinase PKM	0	1462.82	7462.99	23337.2	103983	160733	268744	24078.4	125625	273246			125707	129266		235478	11858.3					25785.8	394193	585696	184150	475345	365512	49928.7	591683		466511	233960		1.17768e+06	351986	273505		291000		402152	13283.4	178212
High	LVYDAYLAPNNLKPVVAEFYGSKED	4.73999e-06	0.000528521	2.652	94	P02787	Serotransferrin	0	2815.42	3.24328e+06	241608	348422	3.02206e+06	1.21049e+07	1.76076e+06	9.5696e+06	3.25762e+06	4.65269e+06	2.41836e+06	7.4174e+06	1.04837e+07	733978	1.68927e+06	2.23778e+06	3.19698e+06	388903	924375	2.76991e+06	4.99073e+06	86873.2	2.51097e+06	117933	150817	1.83845e+06	2.37669e+06	1.7212e+06	2.4022e+06	9.58865e+06	1.42939e+07	5.55491e+06	159999	2.36947e+06	21670048	6.14665e+06	39718.8	127709	59926	91072.5	1.87781e+06
High	LVYDAYLAPNNLKPVVAEFYGSKE	5.81407e-06	0.000528521	2.601	6	P02787	Serotransferrin	0	2700.39	104212			109734	240199	77257.8	178603	200410	148979	46655.1	176682	256954		60588.9	81063.7	92531.2		21495.8	103750	11791.5		87491.8			58889.8	16517.8	30890	41143.9	377210	377922	165457		102201	785919	95912.7					25853.8
High	LVYDAYLAPNNLKPVVAEFYG	0.00743223	0.000528521	0.816	7	P02787	Serotransferrin	0	2356.22	44393.1				245234				155686				104523				9828.77			182619		51423.4								461544				389748			20909.7			61233.5
High	LVTVSSASTKGPSVFPLAPSSKSTSG	0.00787141	0.000528521	0.802	16	P0DOX5	Immunoglobulin gamma-1 heavy chain	0	2492.32	212910	710401	280279	206099	266404	207807	211995	336303	144678	350279	109720	348839	338729	137495	266299	276753	514487	340824	247913	148345	215459	611828	415161	316496	452957	384456	101771	710619	513229	150190	267888	264380	326113	183826	380175	37171.6	470847	149515	279772	487902
High	LVSQYFQTVTDYGKD	0.000864608	0.000528521	1.352	7	P02652	Apolipoprotein A-II	0	1763.85	13207.5	36180.5	508166	128158	362463	112215	210654	82840.8	116999	26286.8	71449.5	324616	85137	65243.5	74394	99658.4	33064.8	108159	49514.6	173234	55294.2	427402	91774.5	99015.4	127143	38287.4	177123		90164.2	122387	290282	78186.5		167295	18747.3	59983	32294.6	282822	49663.1	72384.3
High	YVSQFEGSALGKQLNL	0.00752409	0.000528521	0.813	1	P02647	Apolipoprotein A-I	0	1753.91			55127.3	41016.3	72254.4	35310.1	128990	145807	46817.6	21097.1	54448.8	248176	63123.4			76282.2		66539.2	78306.2	68362	40929.2	75302.6			162984	29836.3	71871.3	73819.1	85765.2	76681.5	112214	29747.6		142801			30923	43238.4	31276.4	86629.7
High	IVLTQSPGTLSLSPGERA	0.0014552	0.000528521	1.222	16	P01619	Immunoglobulin kappa variable 3-20	0	1826	175013	543459	119733	113008	112157	139559	107774	199598	120795	190230	61741.4	80866.9	96872.7	64504	105963	96040.5	184164	262248	71182.1	30467.6	65411.8	223443	219306	241394	325472	278954	522958	328521	137723	194486	105500	263832	141955		297083	15739.4	226745	61254.5	186790	224118
High	IVLTQSPGTLSLSPGER	0.00232497	0.000528521	1.105	5	P01619	Immunoglobulin kappa variable 3-20	0	1754.96	115163	217263	83630	71679.4	81159.3	96756.1	118161	136226	89752.4	150956	48705.3	74209.5	74823.9	57422.5	94105.6	61402.5	139008	168861	78243.2	54191.9	65308.1	162790	230974	190948	235136	165411	125764	166180	114073	105454	99935.4	68368.7	236444		130450	12469.5	174209	44585.5	138145	172491
High	LVINGNPITIFQER	0.00108632	0.000528521	1.295	17	P04406	Glyceraldehyde-3-phosphate dehydrogenase	0	1613.9	64827.7	162048	109091	126768	265563	166428								69786.9	93494.4	92130.3	52733.4	64596.9		137440	445180	507438		561883	350163	177832	213132						371740	135956		219864	44334.4	87509.7	94421.1
High	IVGGKRAQLGDLPWQVAIKD	0.000677211	0.000528521	1.413	8	P05156	Complement factor I	0	2164.22	1.24524e+06		97667.3	695270	302816	1.05618e+06	204406	204280	299698	80432.4	156249	146934		126393	234202	123110	136053	139379	111242	201257		97411.3		13162.4	216779	129830	45267.9	112743	272275	154523	594166	9645.62	82747.6	306167	364081		7322.12	7473.36		33323.7
High	IVGGKRAQLGD	0.00400827	0.000528521	0.969	10	P05156	Complement factor I	0	1113.64	18791500	2869767	5507549	7557075	10467136	7937573	6824388	8.01661e+06	12985696	4.31756e+06	3731326	2.68226e+06	3.28897e+06	2.77097e+06	3.77668e+06	4.56006e+06	3.33398e+06	5.0412e+06	3363728	7819171	7.09e+06	8476338	5.42284e+06	2.75388e+06	9569712	4248292	6.60167e+06	3.81942e+06	2.98521e+06	9020377	6168233	3.1051e+06	3276719	5.33132e+06	4.98386e+06	1.42771e+06	3.48589e+06	1.99329e+06	3.30765e+06	2.52414e+06
High	MADEAGSEADHEGTHSTKRGHA	3.35952e-05	0.000528521	2.163	61	P02671	Fibrinogen alpha chain	0	2309.98		6.13997e+06	222683	1.30429e+06	1.29935e+06	184314	5965657	6.0931e+06	8.68073e+06	2.54923e+06	5.4465e+06	8.43952e+06		1.88453e+06	70314.3	1.19711e+06	173492	2.40305e+06	6.01025e+06	3.32736e+06	6.61445e+06	1.04888e+06	514475	94233.3	1.73925e+06	4.21354e+06		363575	1.04724e+06	1.19259e+06	1.60475e+06	1.62291e+06	2.2971e+06	44342.2	1.37987e+06		631618		18642	147464
High	HKSEVAHRFKD	0.000103932	0.000528521	1.881	11	P02768	Albumin	0	1353.7	1.87778e+06	1.19959e+06	40536.8	428316	1.41895e+06	1.5221e+06	1.56808e+06	2.47189e+06	2.04975e+06	725631	4.2278e+07	3.02609e+06	4090.83	1.25335e+06	1.9892e+06		1493	1.88405e+06	1.83313e+07		2.00441e+08	1.09091e+06	250535	1707.86	629987	249179	392991	175644	238534	1482.33	7.0701e+06	538002	212354	899.887	962585	17254.1	974557		249459
High	QVQLQESGPGLVKPSE	0.00308962	0.000528521	1.034	10	A0A0C4DH41	Immunoglobulin heavy variable 4-61	0	1695.89	56125.6	422981	214258	94413.2	158801	87965.7	52598.8	96983	17357.5	133538		43647.1	55088.4	29101.2	30527.4	20730.8	119109	37249.3	29597.9		69089.4	175875	192065	127078	128894	140783	100452	140780	66650	56722.9	78603.1	112757	251219		145905		181660	63192.8	53019.8	113710
High	QVQLQESGPGLVKPSG	0.012585	0.000528521	0.69	1	A0A075B6R2	Immunoglobulin heavy variable 4-4	0	1623.87																					39249.3		142224		71991.4	167737	16163.9	34560.4	15628.6	15350.7	12170.9	43500.1	141528			8155.12		10317.8	10743.4	18768.9
High	TPDVSSALDKLKEFGNT	0.00278409	0.000528521	1.06	1	P02654	Apolipoprotein C-I	0	1821.92	361036	58363.5	227016	277069	528938	249290	184995	419903	357939	88871	209210	202329	99752.9	204793	185886	181751	33383.1	238873	229641	187885	51997.1		55591	93259.3	357416	223806	321059	156149	5208.86	230481	343373	99474.5	231122	2722.74	72408.8	25279.9	23010.8		122432	372786
High	TPDVSSALDKLKEFGN	0.000219782	0.000528521	1.694	18	P02654	Apolipoprotein C-I	0	1720.88	1.96727e+06	307253	938210	1.77299e+06	2.13827e+06	930838	866557	1.66291e+06	2.32481e+06	571512	1.67985e+06	1.83775e+06	345869	826500	1.14716e+06	1.00912e+06	126437	858765	1.34702e+06	715460	238364	3.68178e+06	308469	671026	1.81215e+06	1.65432e+06	1.7761e+06	719362	1.82757e+06	6.21973e+06	1.43818e+06	473700	697002	5.34329e+06	487038	166349	186369	1.72995e+06	537968	1.44099e+06
High	TPDVSSALDKLKEFG	3.24059e-05	0.000528521	2.172	90	P02654	Apolipoprotein C-I	0	1606.83	1.20308e+07	1.28266e+06	6.11936e+06	7.70032e+06	2.66885e+07	6.01022e+06	5.17583e+06	9770709	9981295	2.85436e+06	6.67121e+06	4.8632e+06	2.76718e+06	4.48949e+06	4.1128e+06	4.87861e+06	683663	6286654	5.35192e+06	5.15677e+06	1.57579e+06	1.80848e+07	1.55683e+06	2.11588e+06	9690817	6.51174e+06	8.02846e+06	4.25816e+06	2.44771e+07	28257688	8452474	4.33605e+06	7.93537e+06	26670662	1.97988e+06	509311	793537	8.8186e+06	3.21914e+06	8.66597e+06
High	TPDVSSALDKLKEF	6.99137e-05	0.000528521	1.98	29	P02654	Apolipoprotein C-I	0	1549.81	3.65127e+06	610272	1.40173e+06	3.1542e+06	7.42277e+06	2.30715e+06	3.8175e+06	2.65376e+06	2.47965e+06	989016	4.75988e+06	4.73265e+06	1.33071e+06	2.03193e+06	2.40673e+06	2.25318e+06	266526	2.28605e+06	1.97479e+06	1989705	715031	7117758	751819	917798	3.96691e+06	3.11443e+06	3.43278e+06	1.63296e+06	2.91647e+06	7.08892e+06	3.7529e+06	2.1368e+06	1.18662e+06	1.03723e+07	947756	374710	237070	3.58713e+06	1.70934e+06	3.61325e+06
High	TPDVSSALDKLKE	0.00289785	0.000528521	1.05	5	P02654	Apolipoprotein C-I	0	1402.74	3.43833e+06	118681	1.15605e+06	1.11897e+06	1.05926e+06	1.51228e+06	922942	785628	1.25444e+06	149951	1.12833e+06	813465	102909	368561	964345	878066		664475	730740	604025	808073	3.02772e+06	1.04091e+06	642930	1.05299e+06	978499	2.09401e+06	622608	1.14814e+06	9.5623e+06	1.48269e+06	337847	562804	2.83119e+06	494049	366964	162278	1.62828e+06	734865	969504
High	TPDVSSALDKL	0.000951834	0.000528521	1.328	10	P02654	Apolipoprotein C-I	0	1145.6	2.57446e+06		995904	709787	970814	1.07926e+06	741768	1.02029e+06	868959		1.68092e+06	646421		368310	855790			683185	620329	704769	711811	2.2029e+06	1.20455e+06	444624	1.0542e+06	727948	2.27686e+06	549899	1162811	4829880	1.00983e+06	817142	502134	2.51802e+06		338804		1.30356e+06	882015	1.01173e+06
High	TLVTVSSASTKGPSVFPLAPSSKSTSGGTA	0.0060888	0.000528521	0.865	12	P0DOX5	Immunoglobulin gamma-1 heavy chain	0	2822.48	191597	236284	175569	116116	135644	126160	68142.4	166948	63847.4	125303	64704.1	176337	157308	101667	217533	171365	289241	180086	146207	86438.6	90834.5	372549	148825	125259	222640	215235	78942.3	429241	457950	160880	212002	193067	214414	145324	269996	8650.39	325460	71234.3	194114	294023
High	TLVTVSSASTKGPSVFPLAPSSKSTSGG	5.65334e-06	0.000528521	2.608	72	P0DOX5	Immunoglobulin gamma-1 heavy chain	0	2650.39	812650	1378829	831363	546496	559906	583063	421651	1.03124e+06	330168	855044	321075	878727	724560	514053	933558	827906	1350014	868180	666164	390195	527874	1.82937e+06	859663	709305	1.24565e+06	1.02653e+06	433822	1.97072e+06	1.83619e+06	1.01057e+06	875914	642837	1.0655e+06	671317	1.25033e+06	61601.9	1.4716e+06	481877	1.05854e+06	1.44537e+06
High	TLVTVSSASTKGPSVFPLAPSSKSTSG	1.08141e-06	0.000528521	3.021	126	P0DOX5	Immunoglobulin gamma-1 heavy chain	0	2593.37		13180.2	24300.1		16505.4			100162	18205			66198.4		18125.2	19685.7			11823.4		21055.7	23175.8		85926.1	33244.3	207691	74324.5		116625	323778	161939		16625.5	123310		236301		132756		25570.9
High	TLVTVSSASTKGPSVFPLAPSSKSTS	2.51797e-05	0.000528521	2.235	64	P0DOX5	Immunoglobulin gamma-1 heavy chain	0	2536.35	435401	921054	368456	241728	290801	326306	412330	1.03918e+06	238481	778876	154963	629172	663911	362437	454948	318660	947445	1.01355e+06	438034	308425	218402	1.31798e+06	526226	460670	564933	699585	164904	987458	1.14565e+06	410731	549206	809410	774361	494471	940078	48957.2	1.10284e+06	285666	474526	961923
High	TLVTVSSASTKGPSVFPLAPSSKST	0.00470524	0.000528521	0.929	20	P0DOX5	Immunoglobulin gamma-1 heavy chain	0	2449.32	185121	406022	188223	116137	99989.7	137283	106618	257159	76770.8	304292	82427.8	235472	240609	142335	191862	231317	325136	337623	199474	116058	139889	541096	269592	185240	249943	339992	75418.2	408601	297618	148556	225406	229612	264274	219992	303475	17634.1	438120	112206	198886	339319
High	TLVTVSSASTKGPSVFPLAPSSK	1.34811e-05	0.000528521	2.391	58	P0DOX5	Immunoglobulin gamma-1 heavy chain	0	2261.24	345526	941516	349779	161382	223383	241099	232152	498821	139374	513444	205993	484157	419903	252243	338969	246768	563894	508931	332852	234651	235909	850191	646326	432084	594582	745956	159298	894560	684735	255445	405332	352569	496508	384495	640702		813599	252168	427692	649993
High	TLVTVSSASTKGPSVFPLAPS	0.0158397	0.000528521	0.637	3	P0DOX5	Immunoglobulin gamma-1 heavy chain	0	2046.11	74768	115629	63764.6	81491.2	112599	58876.2	105845	85289.5	41054	87117.1	19089.2	102262	102892	56559.9	55966.4	60118.7	71971.8	82063.9	67883.5	30547.7	46998.8	175667	123391	80759	169207	114212		195405	208815		85567.1	59291.9	213083		122982		161192	6881.28	70578.5	110164
High	TLVTVSSASTKGPSVF	0.00573061	0.000528521	0.88	5	P0DOX5	Immunoglobulin gamma-1 heavy chain	0	1580.85	162753	166152	134503	28416.6	32550.6	68257.6		175815		210455	30290.6	135917	193400	80575	146044	127109	255195	174257	138432	74723.7	151587		241675	230398	302487	280348	110938	381840	252100	126059	148328	183937	290276	141807	197769	36322.7	311249	101847		230521
High	TLVTVSSASTKGP	0.00997012	0.000528521	0.745	1	P0DOX5	Immunoglobulin gamma-1 heavy chain	0	1247.68		249638	169131		208869	182064	213701	316337	143744	354575	96216.5		398645	203264	230923	187530	414198	141641	245601	104254	457081	361213	277904	304313	229226	637983	74170.9	420172	291550	101211	160184	369239	318529	96353.6	219405	120044	433214	182936	443744	330659
High	TLVTVSSASTKG	0.00171488	0.000528521	1.181	26	P0DOX5	Immunoglobulin gamma-1 heavy chain	0	1150.63	1.57103e+06	3.16285e+06	1.24934e+06	1.16654e+06	1.34556e+06	1224721	928525	2133346	666058	3.03717e+06	640256	2446323	3.05633e+06	2.31059e+06	1.11e+06	1.27304e+06	4540996	1.83813e+06	1.2872e+06	688120	4.08989e+06	2.89204e+06	2.31555e+06	2735925	1610920	3.51974e+06	703157	5.37354e+06	2.3456e+06	731647	947696	3504578	3.20621e+06	689158	2182858	984948	4.97885e+06	1.39784e+06	3.49875e+06	2.86101e+06
High	TLVTVSSASTK	0.00280648	0.000528521	1.058	20	P0DOX5	Immunoglobulin gamma-1 heavy chain	0	1093.61	1.27095e+06	1.83255e+06	963044	856683	1.29017e+06	831366	1.00903e+06	2.13133e+06	686438	1.8043e+06	433213	1.04114e+06	1.98707e+06	1.41186e+06	793725	830410	2.80155e+06	1.31336e+06	1.22301e+06	440168	2.81679e+06	1.65212e+06	1.49253e+06	1610405	1.12416e+06	2499487	612475	3.20096e+06	1.409e+06	521756	684356	2.36573e+06	2.09649e+06	542176	1.46285e+06	802260	2.95691e+06	873728	2.48931e+06	1.95932e+06
High	TITLEVEPSDTIENVK	0.00311446	0.000528521	1.032	10	P62979	Ubiquitin-40S ribosomal protein S27a	0	1787.93	36965.7		101021	63683.4	120547	99644.2	89443.4	120754			80061.1	70415.9		101683	50722.2	59700.9	218775	105328	22625.9	50328.9	226754	418755	321171	466021	193358		276284		83714.1	73531.2		296313	129370	174372		392606		706292	42111	379541
High	TLTAVHDAILEDLVFPSEIVGK	0.000543331	0.000528521	1.468	8	P62081	40S ribosomal protein S7	0	2367.28				97227.6													27602.8					69250		58364.7			140319					190036	343720			59472.5	19765.4	46735.8		32415.9
High	TLMISRTPE	0.0126933	0.000528521	0.688	7	P01861; P01859; P0DOX5; P01860	Immunoglobulin heavy constant gamma 4 Immunoglobulin heavy constant gamma 2 Immunoglobulin gamma-1 heavy chain Immunoglobulin heavy constant gamma 3	0	1063.55	568155	1.0033e+06	340759	307272	626665	342275	540498	415730		974166		665618	2.06785e+06	575347	463095	451637	1078341	387689	592021	306021	1.34843e+06	608668	559167	748212	670772	889425	288936	1.27493e+06	608094	256632	311064	806810	734141	127245	450405	194229	2.40619e+06	536389	1.66775e+06	690736
High	TLEIPGNSDPNMIPDGDFNSYVRVTASD	2.51797e-05	0.000528521	2.235	23	P0C0L4	Complement C4-A	0	3040.38	63289.3	8215.43		815976	580551	110888	261847	67286.9	12409.9	78251.9	197784	448986		131557	180952	55843.2	5561.95	37577.7	215494	116314		291954	37405.5	31890.8	64918.6	32575.4	162294	99385.4	814847	231859	323448		165462	441132	26192.5		11814.2	61287.9		61827.1
High	TLEIPGNSDPNMIPDGDFNSYVRVTASD	0.00279527	0.000528521	1.059	3	P0C0L4	Complement C4-A	0	3024.39	73468.8			82198.5	120925		63083.7				77601.9	32920										3971.64							152043
High	TLEIPGNSDPNMIPDGD	0.00713455	0.000528521	0.826	20	P0C0L4	Complement C4-A	0	1800.8	97700.6	455271	189934	511259	334419	512175	164297	180961	129742	207328	282799	259574	187715	356424	418265	147817	213041	633316	381088	195412	333268	475231	416664	452741	276057	144991	1.73336e+06	253318	280233	153963	82485	262360	121448	184671	217223	208609	308804	1.24526e+06	300129	768939
High	TLEIPGNSDPNMIPD	0.00865444	0.000528521	0.779	52	P0C0L4	Complement C4-A	0	1628.75	483585	2.13799e+06	901006	2.46186e+06	1.47132e+06	2.31408e+06	1.0096e+06	920894	810125	905699	1.46889e+06	1.20903e+06	720327	1.51702e+06	1.97286e+06	749121	956003	4.34599e+06	1.89664e+06	1.4023e+06	1.4961e+06	2.17471e+06	1.9029e+06	2.1748e+06	1.24016e+06	643549	1.08116e+07	1.16368e+06	1.58391e+06	875098	326053	1.67224e+06	666700	868091	841246	1.00219e+06	1.25574e+06	5.80298e+06	1.1742e+06	3.18405e+06
High	TLEIPGNSDPNMIPD	0.011905	0.000528521	0.703	17	P0C0L4	Complement C4-A	0	1612.75	689772	460536	246385	1.44199e+06		1.34358e+06	678171	342931	558961	281177	555316	581547	41810	482912	815560	388657	322326	1.16546e+06	1.35313e+06	220082	31027.5	495554	271317	500663	348305	168426	821650	680245	465108	258393	187398	348387	158345	437637	481858	164080	167366	220438	105542	1.10691e+06
High	TIEGVDAEDGHGPGEQQ	0.00550405	0.000528521	0.89	2	P00751	Complement factor B	0	1738.75				205573		227059			161962			74739.6		96168.5	113207			67433.3	218447	61821.4
High	TIAALLSPYSYSTTAVVTNPKE	1.04331e-05	0.000528521	2.455	95	P02766	Transthyretin	0	2326.22	390173	68394.3	267693	799108	2.76705e+06	686115	3.14165e+06	433708	1.33109e+06	204014	493902	1.74507e+06	366731	148599	755120	805360	68830.4	622678	968208	495128	173516	873699	195272	367899	1.33391e+06	339530	4.01754e+06	195229	900813	3.47825e+06	1.11698e+06	160381	471388	3.04951e+06	724118	135033	106326	133696	197446	202595
High	TKSPLFMGKVVNPTQK	0.000288577	0.000528521	1.626	104	P01009	Alpha-1-antitrypsin	0	1790.98	2.97035e+06	6.39084e+06	4.50765e+06	5.46515e+06	4.51446e+06	4.82762e+06	5.26681e+06	7.09904e+06	5.77123e+06	5.90213e+06	8.02457e+06	4.2553e+06	7.38168e+06	1.91818e+06	4.97976e+06	5.31516e+06	3.54365e+06	4.23446e+06	3.10863e+06	5.06337e+06	2.16721e+07	3.90284e+06	8.31396e+06	7.13113e+06	6.52219e+06	5.80297e+06	4.81667e+06	4.16392e+06	7.35562e+06	2.9633e+06	2.7762e+06	5.97387e+06	4.35666e+06	2.49721e+06	8.48018e+06	2.66143e+06	7704326	1.13343e+07	6.75776e+06	5.25483e+06
High	TKSPLFMGKVVNPTQK	0.00034695	0.000528521	1.58	65	P01009	Alpha-1-antitrypsin	0	1774.99	2.73788e+07	5.35978e+06	7.13818e+06	8.76206e+06	8.66333e+06	9.75099e+06	1.25353e+07	8.84583e+06	1.58719e+07	5307980	9.63049e+06	8.27024e+06	32449.9	1.24516e+06	1.20967e+07	1.28547e+07	3.92151e+06	5.49688e+06	7.10422e+06	6.59094e+06	1.31158e+06	2.48034e+06	3033363	2.96622e+06	8.17663e+06	4.75588e+06	2.62419e+06	3.09815e+06	1.35195e+07	5.88783e+06	9.57861e+06	3.01331e+06	5.18026e+06	7.44283e+06	1.36571e+07	644455	1.19218e+06	202091	798434	2.29841e+06
High	TPDVSSALDKLKEFGNTL	0.00010646	0.000528521	1.875	4	P02654	Apolipoprotein C-I	0	1935.01	510808		15532	236379			152807		606684	70170.3	664287	369115		157600	55317.6					26825.5		343301				130672		191483	1.32349e+06	1.54467e+06	741492		310263	1.78865e+06
High	TPDVSSALDKLKEFGNTLE	0.000940467	0.000528521	1.331	11	P02654	Apolipoprotein C-I	0	2064.05	909386	11387	59359.4	639620	812538	300945	893185	449587	329631	362620	1.06309e+06	937163		615251	422624		3951.08	55676.9	316036	68911.3		589646				119109		210920	1.70832e+06	2.1232e+06	1.04379e+06		558861	5.6233e+06	204566					95852.6
High	TPDVSSALDKLKEFGNTLED	2.27768e-06	0.000528521	2.835	48	P02654	Apolipoprotein C-I	0	2179.08	6727375	12029.9	447046	6.86212e+06	1.15046e+07	4.64784e+06	4.14728e+06	2.49686e+06	2.82722e+07	4.658e+06	6.4644e+06	5.24778e+06	807602	2.43607e+06	3381521	30526.4		1.60297e+06	2.91497e+06	3.18354e+06	107624	6.52633e+06	398718	85827.8	1.65626e+06	1.82012e+06	654242	1.03337e+06	3.18411e+07	2.4395e+07	1.19798e+07	202266	3.68489e+06	4.84441e+07	2.06221e+06	27207.3		56727.4	82618.2	1.7733e+06
High	TPDVSSALDKLKEFGNTLEDK	4.28841e-06	0.000528521	2.677	7	P02654	Apolipoprotein C-I	0	2307.17	608920		47672.4	1.07871e+06	1.50858e+06	321532	431862	262255	408823	157989	366230	1152621		308823	378422	81045.7		176532	272016	242762		263808			66287.1	156468	21139.2	168644	1.46937e+06	2.04407e+06	1.06623e+06		888538	2.13154e+06	173276					27979.5
High	TYVPKEFNAETFTFHAD	0.0035403	0.000528521	1	11	P02768	Albumin	0	2016.93	460483	398092	782107	711135	1.11396e+06	579211	1.14033e+06	1.08794e+06	914615	185095	803471	841255	352296	322477	475129	1.01931e+06	428306	550530	354355	805883	199957	916597			719656	262991	744919	508345	681024	954451	902938	328846	464142	1.70423e+06	848372	127411	334711	430844	308121	1004978
High	TYTVLQNEDTKSG	0.0087626	0.000528521	0.776	9	P00450	Ceruloplasmin	0	1455.7	1.17684e+06	405247	467408	584138	620205	594319	470726	381205	544105	254393	446662	357078	609812	360327	577333	618530	325287	501741	292954	778759	678860	677454	609726	391438	732394	222983	436628	407061	394546	267537	421004	405081	235332	440951	882233		556355	484410	479843	459559
High	TVYVDVLKDSGRD	0.00740187	0.000528521	0.817	6	P02647	Apolipoprotein A-I	0	1466.75	263127	76359.7	219579	180304	385483	234709	298156	435293	265736	124575	296451	336105	134375	106626	235118	403435	75522.2	311756	222618	280818	801249	497305	242472	254218	381507	219036	210388	262777	421061	293657	535927	196865	177668	707487	241025	197006	153709	333395	266468	356364
High	TVTAMDVVYALK	0.00228802	0.000528521	1.109	5	P62805	Histone H4	0	1326.7	51862.4	115696	46100.7	62229.4	75214.7	80498.8	67566.5	170042		4984.73	59980.4	53412.7	29644.3	30728.7	7912.03	87294.5	188354	39072.5	18815.7	83231.2	1.31922e+06	332118	253551	476875	101311	270953	447912	13641.5	119831	104839		265110	165019	131259	14738.7	396436	43508.8	679829	211753	259520
High	TVQSLEIDLDSMR	0.00464894	0.000528521	0.932	7	P05783	Keratin, type I cytoskeletal 18	0	1522.74	53498.4	94127.4	80749	48873	49657.1	71621.9	40618	85206.7		29684	69481.2			78436.4	84822.9	58996.6	121709	72548.4	33002.2	69030.4	210745	287462	175068	277170	116682	90306.7	272267		73779.2	73051.2		173282	127760	114294		220136		512034	140962	208453
High	TVPPAVTGITFLSGGQSEEEASINLNAINK	0.0026748	0.000528521	1.07	6	P04075	Fructose-bisphosphate aldolase A	0	3057.57			75652.4	182707	315024			52213			36552.7	20348.8		14647.8								325997	105658	77748	133615	29974.1	244091		45751.6	53568.3		121593	864841	108474		48900.5		14428.8
High	TVLQNEDTKSG	0.00657647	0.000528521	0.846	76	P00450	Ceruloplasmin	0	1191.59	4.62092e+06	1730235	2.1396e+06	2.06481e+06	3341532	2171428	2549689	1.94186e+06	2.32544e+06	1.08013e+06	2.2561e+06	1231210	1.96515e+06	1.60591e+06	1.90719e+06	2.13938e+06	2.06084e+06	2.88425e+06	898876	2804899	2.81591e+06	2.83234e+06	3.37657e+06	1.5956e+06	3.86381e+06	1.09457e+06	1.98939e+06	2.29403e+06	1.57034e+06	1.90765e+06	2.35737e+06	2.13784e+06	1.13829e+06	2684392	3.75863e+06	1.69027e+06	2.05276e+06	1.25037e+06	2.27862e+06	2374974
High	TTYTVLQNEDTKSG	0.000690908	0.000528521	1.408	46	P00450	Ceruloplasmin	0	1556.74	2.22976e+06	1.48283e+06	1.41447e+06	531308	2.0803e+06	552717	1438607	798436	1.45976e+06	574037	1.20024e+06	1.07157e+06	1.44282e+06	758177	1.58851e+06	1.41824e+06	885032	1235587	682704	2028880	1.89591e+06	1.86977e+06	1.6963e+06	1.08948e+06	1.93516e+06	683258	1.04342e+06	1027871	1.04349e+06	904646	1.28627e+06	1.0922e+06	640126	1.09398e+06	1.89246e+06	507182	1247144	987047	1.10523e+06	1.07024e+06
High	TTAVVTNPKE	0.00270713	0.000528521	1.067	147	P02766	Transthyretin	0	1059.57	4825195	2.60457e+06	17979794	5721053	14759443	6.16123e+06	13403581	8716790	13841789	4021883	7.60855e+06	4.14698e+06	6.99314e+06	4249091	5.26325e+06	6956568	2.18648e+06	8722273	5644150	6.03836e+06	11727964	13926724	12497614	7.02996e+06	11073250	4617376	20589064	4639971	4042248	23872574	9032667	3686554	4.72812e+06	14632554	7.81499e+06	13785591	1.97513e+06	5089165	6.31727e+06	6331499
High	TSQVLLPSKDVMQGTD	0.009723	0.000528521	0.751	3	P01871	Immunoglobulin heavy constant mu	0	1734.86		353822		160518	96212.4	160900	18283.4	145053	138091	868071	90908.9		305588	49358	431412	96282.3		260530		77545	57733.4	67738	129638	41152.3	76346.1	180136	32752.2	32471.2	89733.3			181788	157250	104971	324040	9738.33	303448	22996.1	35542.3	32022.4
High	TSKNQVVLTMTNMD	0.00176363	0.000528521	1.174	37	A0A0C4DH43	Immunoglobulin heavy variable 2-70D	0	1613.75	214040	1.14751e+06	495611	470434	745971	448104	658752	1152267	292589	3.17261e+06	287694	855737	1.59022e+06	734876	398972	706898	1.16073e+06	790585	251728	534190	1498779	1.15805e+06	564298	981705	563490	2.54626e+06	406576	1.56282e+06	1.48537e+06	318062	305706	2.0654e+06	2538203	469859	662351	159521	4174534	1.57299e+06	3.32539e+06	988502
High	TSHHDQDHPTFN	0.0101387	0.000528521	0.741	1	P01009	Alpha-1-antitrypsin	0	1435.6		49397.6													75889	43142.8	82947.7		300732	46002.1	770519
High	TSHHDQDHPTF	0.0072225	0.000528521	0.823	2	P01009	Alpha-1-antitrypsin	0	1321.56		410809	453402	1.13682e+06		730784		604230				565739			713548		476865	374200	871514		1.20764e+06	215252		194465	462514			349007				371212		165938	802278		661177		518357
High	TKGPSVFPLAPSSKSTSGG	0.00894613	0.000528521	0.771	14	P0DOX5	Immunoglobulin gamma-1 heavy chain	0	1804.94	760613	883196	500816	336009	684770	393377	679022	583987	360947	692544		634037	783797	340091	436317	584908	840256	650411	384123	313190	946555	847336	707604	576972	693395	762467	210159	1.53892e+06	977907	384812	628088	605530	717518	389807	698457	152202	906707	310437	786443	841626
High	TSGVHTFPAVLQSSG	0.0141389	0.000528521	0.663	14	P01861; P01859; P0DOX5; P01860	Immunoglobulin heavy constant gamma 4 Immunoglobulin heavy constant gamma 2 Immunoglobulin gamma-1 heavy chain Immunoglobulin heavy constant gamma 3	0	1487.75	424205	726798	393262	305291	407912	374160	431000	372779	227048	397459	148301	343451	497627	179002	339546	364768	478702	446935	392826	173376	449215	546432	411515	699862	496138	621318	232090	855886	517860	392092	313518	364566	471857	178536	470037	85073.6	731651	225971	469734	471376
High	TSAHGNVAEGETKPD	6.35067e-05	0.000528521	2.004	283	P02790	Hemopexin	0	1512.69	8.51327e+07	2.78311e+06	9.14116e+07	5.39352e+07	3.60888e+08	6.26621e+07	1.20658e+08	2.54898e+07	201247177	1.49974e+07	2.98016e+07	463685	3.69229e+07	3.0782e+07	21759408	5.88196e+07	1.81929e+07	5.58443e+07	9.00345e+07	7.93736e+07	6.45365e+07	9.37718e+07	61074920	4.11495e+07	1.01379e+08	2.27404e+07	1.59701e+08	3.4887e+07	1.89971e+07	9.62605e+07	1.00696e+08	1.63273e+06	2.35512e+07	1.69743e+08	1.27019e+07	2.23741e+07	2.53886e+07	2.0149e+07	3.52199e+07	43702689
High	TSAHGNVAEGETKP	0.0133656	0.000528521	0.676	15	P02790	Hemopexin	0	1397.67			496298		2.31346e+06	489089	1.21921e+06		1.36869e+06				262603	192732	168735	895716	161828	642290	1.78509e+06	564880	382752	418247	262615	196856	617776	163093	826906	293291	142392	572984	589286		166285	1.2919e+06		126727	165453	109879	294712	273458
High	TSAAPVPSDNH	0.00577707	0.000528521	0.878	177	P02649	Apolipoprotein E	0	1095.51	37112620	15783010	16285514	18553514	21590936	18209008	13200203	38526776	28051884	39327676	25987098	10277285	16844238	19722606	15469062	12671153	8.00913e+06	15098790	11123073	21118314	22340778	39148208	24550296	9136999	17926992	38601460	14448396	16784868	13790969	8454070	19085332	11783299	35103588	20410884	27361458	13531862	10150257	15443586	21058708	13431700
High	TQNIFFMSKVTNPKQA	0.00015327	0.000528521	1.784	62	P01011	Alpha-1-antichymotrypsin	0	1869.95	2.18856e+06	2.7669e+06	1.21545e+06	3.0036e+06	3.31792e+06	3.58877e+06	2.12928e+06	3.36209e+06	4.12529e+06	3.0813e+06	3.95501e+06	2.69396e+06	3.45941e+06	1.19204e+06	2.60625e+06	1.89201e+06	3.75086e+06	2.5047e+06	1.9631e+06	5.97587e+06	2.52738e+06	2.76913e+06	3.64083e+06	1.91013e+06	3.36881e+06	3.07428e+06	6.07868e+06	963060	2.80101e+06	2.53795e+06	4.27999e+06	3.44802e+06	3.01645e+06	5.11666e+06	2.99711e+06	1.839e+06	7712884	5.51839e+06	4.77295e+06	3.46479e+06
High	TQNIFFMSKVTNPKQA	1.8948e-05	0.000528521	2.306	67	P01011	Alpha-1-antichymotrypsin	0	1853.96	9.60806e+06	2.10056e+06	1.02972e+06	5.39896e+06	3.296e+06	5.79201e+06	4.58975e+06	2.60588e+06	4.39504e+06	1.61555e+06	4.33869e+06	1.85472e+06		756712	3.14884e+06	1.83514e+06	3.31141e+06	1.81864e+06	2.1186e+06	1.70691e+06	201232	1.54301e+06	1.01638e+06	1.06456e+06	2.23579e+06	1.70198e+06	1.64352e+06	729957	1.67203e+06	1.38997e+06	3.44265e+06	1.31473e+06	1.74446e+06	3.32919e+06	4.40146e+06	286386	2.66327e+06	83735.3	519514	1.65408e+06
High	TPVLKPEEEAPAPEVGASKPEGID	0.002029	0.000528521	1.139	25	P04004	Vitronectin	0	2460.25	274742	175954	270579	184921	318101	196149	275276	184725	248466	139456	223446	182652		55928	238284	308066	110212	165305	58142.6	240573	328355	457183	223738	220455	515292	255755	230754	113390	160458	343603	257500	173513	204909	560211	204924	84472	88494.2	189182	157845	180143
High	TPSSGKSAVQGPPERD	9.59321e-05	0.000528521	1.901	33	P01876; P01877	Immunoglobulin heavy constant alpha 1 Immunoglobulin heavy constant alpha 2	0	1612.79	2.03867e+06	1.1672e+06	1.88414e+06	1.24578e+06	452739	1.19995e+06	554924	3.45013e+06	1.88225e+06	3.09534e+06	1.48213e+06	1.17462e+06	535256	586416	919699	881664	4.00162e+06	1.17639e+06	1.0347e+06	1.07792e+06	667861	151296	422647	456485	629409	2.09512e+06	314450	1.5716e+06	403337	1.21741e+06	1.33261e+06	385217	2.06372e+06	738697	584718	122608	4365034	345463	2.0031e+06	854333
High	TPSSGKSAVEGPPERD	0.0087626	0.000528521	0.776	4	P0DOX2	Immunoglobulin alpha-2 heavy chain	0	1613.78	322872		292860		102221	195329		721931		624377		272894	100329		171162		686846	269764	170951		134095			113225	116719	422739	78429.5	309970	112041	288475	242905		454411	142781	154507	16801.7	944096	57201.7	421227	181259
High	TPLTATLSKSG	0.0140168	0.000528521	0.665	3	P01876	Immunoglobulin heavy constant alpha 1	0	1075.6	778722	756712	508505	329407	353889	423145	380656	800863	591949	1.75281e+06	396294	534436	472588	542885	542333	438317	1.82531e+06	472930	708675	483675	882761	172546	232871	530932	317767	828400	113362	1.16486e+06	295609	463048	634254	306088	757929	179907	880448	139973	2811111	401651	1132722	416863
High	TPLPPTSAHGNVAEGETKPDPD	0.00247882	0.000528521	1.089	23	P02790	Hemopexin	0	2230.06	55326.7	13387.9	168173	26413.9	342782	51835.3	129624	29980.5	565121	237990	486366	23056.2	33185.7	130518	200109	124876	73004.7	137956	151961	157139	127184	114449	76249.4	71593.7	215965	289900	899306	39514.5	76855	588190	190332	71925.3	217089	1.05545e+06	71512.4	25327.8	73313.2	75766.6	108521	403196
High	TPLPPTSAHGNVAEGETKPD	1.50179e-06	0.000528521	2.939	507	P02790	Hemopexin	0	2017.98	7.15848e+06	1.37773e+06	1.05753e+07	7.01535e+06	22545175	4.636e+06	2.47355e+07	1.16206e+07	2.61906e+07	7.45265e+06	2.2323e+07	2.10402e+06	4.34421e+06	4.95202e+06	6.76788e+06	8.40518e+06	8.79257e+06	1.2267e+07	8.07634e+06	1.24902e+07	1.62904e+07	9.21078e+06	6.5476e+06	5.68358e+06	8.13276e+06	1.33467e+07	4.56226e+07	7.62946e+06	1.09621e+07	3.57156e+07	1.3693e+07	4.61363e+06	1.09971e+07	1.68904e+07	5.42326e+06	3.79142e+06	6.81724e+06	6.52864e+06	1.279e+07	8.00644e+06
High	TPDVSSALDKLKEFGNTLEDKAR	0.00128017	0.000528521	1.254	3	P02654	Apolipoprotein C-I	0	2534.31	488590	5340.69		185741	258196	117453	193208	138953	318095	31361.3	321847	144529		53539.8	82225.1	9075.23	9002.95		68236.8	9046.15	5034.62	17406.9	26875.2	21216.9	5348.54	131195	20348.2	21172.7	721860	636707	593311		215410	527887	94875.1		13641.1		11314.6	16755
High	TPDVSSALDKLKEFGNTLEDKA	5.07394e-06	0.000528521	2.635	6	P02654	Apolipoprotein C-I	0	2378.21	259685			421990	740317	285332			360478		315339	171153		110365						170728		106440	177209	103340			64287.1	82111.7	963805	1.28449e+06	189616		170436	1.16354e+06	167134			40765.1	23137.1	61529.7
High	TSAHGNVAEGETKPDPD	1.83505e-05	0.000528521	2.314	30	P02790	Hemopexin	0	1724.77	1.7266e+06	24266.7	2.29789e+06	989139	7074184	1.13735e+06	2.86557e+06	536564	5.64738e+06	304578	862154	243056	1.21197e+06	542513	309253	1.65387e+06	349362	1.26529e+06	1.47488e+06	1.96425e+06	1.43903e+06	2.51946e+06	1.62878e+06	868531	2.15757e+06	860618	3.87507e+06	1.05325e+06	1.15924e+06	1.73532e+06	2.58836e+06		653231	2.89466e+06	220402	365303	1.34351e+06	705539	717536	1.04284e+06
High	TKGPSVFPLAPSSKSTSG	0.00260086	0.000528521	1.077	45	P0DOX5	Immunoglobulin gamma-1 heavy chain	0	1747.92	1.89918e+06	2.84877e+06	1.29374e+06	809736	1.79468e+06	951911	1.8444e+06	1.46832e+06	1.10409e+06	1.98295e+06	650651	1.63852e+06	1.79267e+06	843869	958689	1.44712e+06	1.62005e+06	1.40342e+06	1.10041e+06	776234	2.34197e+06	2.10804e+06	1.54392e+06	1.25841e+06	1.63316e+06	1.95751e+06	492935	3.79477e+06	2.41771e+06	928568	1455357	1.19429e+06	2.01695e+06	606690	1.97738e+06	240063	1.75038e+06	744083	1.46635e+06	1.79987e+06
High	TGYQVDKNKDDELTGF	0.00660325	0.000528521	0.845	2	P01040	Cystatin-A	0	1829.86			10658.5	23205.3				66939.3	21196.4			40283.2	24603.6	24097.7	12983.7				61196.2		52601.8		854533				125582		22271	98719.8		53034.1		24474.3				193455	270322
High	TGIFTDQVLSVLKGEE	0.000226937	0.000528521	1.686	19	P02655	Apolipoprotein C-II	0	1735.91	312790	18731	25634.3	235106	443893	537678	507303	172521	483229	101360	86852.2	159457	27404.9	19919	279541	231570		49576.1	79680.8	128274	34211.6	377085	44373.7	19352.3	224698	90598.2	443486	168374	882833	1.38134e+06	342674	45083.8	385706	519143	264092			167408	74182.6	94134.9
High	SVTSTFSKLREQLG	0.0036119	0.000528521	0.995	36	P02647	Apolipoprotein A-I	0	1552.83	529019	279383	509656	1.06483e+06	346703	535947	1.85214e+06	4.99832e+06	567658	522318	1.5511e+06	2.13317e+06	510602	243055	595412	1.60271e+06		569883	709343	573256	1.40014e+06	2.33261e+06	848499	985412	4.15012e+06	798382	2316564	1.78967e+06	5075341	7.85834e+06	2.48593e+06	1.60124e+06	746610	4.33523e+06	947065	114819	486769	1.21095e+06		2.16035e+06
High	SVTEQDSKDSTYSLSSTLTLSKAD	0.000186501	0.000528521	1.735	60	P01834	Immunoglobulin kappa constant	0	2563.23	530827	1.16973e+06	415855	407937	486722	453545	435215	721809	427564	789221	423075	699876	227371	388721	774515	655713	642080	684730	323135	456235	415338	1568730	624511	788681	590844	905519	401159	750930	727917	594821	924214	126842	1.03715e+06	654058	1.42576e+06	33268.4	894784	479139	173573	836706
High	SVTEQDSKDSTYSLSSTLTLSKA	0.0147677	0.000528521	0.653	2	P01834	Immunoglobulin kappa constant	0	2448.2	96655	195032	39934.4	55497.9	75680.9	83726.5	119643	112735	67036.7	144268	70446.2	66576.3		55188.4	126932	74989.5	99055.2	121003	52360.4		63174	247487	68632.5	84898	105596	148074	50582	149177	112180		179054		162469	79470.8	211892		125069	49337.5		100296
High	SVSTVLTSKYR	0.00663015	0.000528521	0.844	5	P69905	Hemoglobin subunit alpha	0	1240.69	812364	1.596e+07	410784	1.34281e+06	646723	1.39663e+06	355942	1.86602e+06	3.07577e+06	8866289	9.47596e+06	591029	696984	356175	561683	1.01414e+06	980243	537795	279694	1.38652e+06	674674	2.63402e+06	4544052	722052	868688	548362	1.02981e+06	1.69089e+06	820733	593793	1.99295e+06	1.02419e+06	608268	1.1383e+06	472498	314000	1.49673e+06	3459832	733371	2.47577e+06
High	SVSGKPQYMVLVPSLLHTETTEKG	2.04424e-06	0.000528521	2.862	136	P01023	Alpha-2-macroglobulin	0	2617.35	357860	2.14841e+06	4.10635e+06	801780	4.00555e+06	938440	5.70944e+06	4.59478e+06	2.58904e+06	1.69038e+06	858167	2.18722e+06	2.28428e+06	796636	2.93135e+06	3.51156e+06	1268214	4.1599e+06	1.59952e+06	2.23692e+06	1.8285e+06	7.45217e+06	2.48038e+06	4.7951e+06	6.85925e+06	2.25703e+06	3.50145e+06	1.98795e+06	2.9898e+06	8.17091e+06	1.59634e+06	3.13895e+06	3.37724e+06	4.13687e+06	5.21376e+06	261113	2.59e+06	4.31541e+06	1.8622e+06	3.88852e+06
High	SVSGKPQYMVLVPSLLHTETTEKG	2.13668e-05	0.000528521	2.276	52	P01023	Alpha-2-macroglobulin	0	2601.36	285451	275693	518539	1.49089e+06	2235290	2.12192e+06	6.0132e+06	3.15558e+06	2.06694e+06	323034	1.59523e+06	650268		1.14694e+06	1.80068e+06	2.58357e+06	310387	1.30028e+06	501703	389525	124264	1.90476e+06	99689.1	908177	1.6725e+06	1.36241e+06	966854	459922	3.11181e+06	829806	1.76392e+06	11695.1	453242	1.95109e+06	3.85948e+06		86246.6		20368	31601.5
High	SVSGKPQYMVLVPSLLHTETTEK	5.07394e-06	0.000528521	2.635	137	P01023	Alpha-2-macroglobulin	0	2560.33	357000	2.01079e+06	4.5069e+06	693664	3.81896e+06	747398	5.33216e+06	5.00482e+06	2.38257e+06	1.41498e+06	681935	1.74659e+06	2.05734e+06	751059	2.74553e+06	3.19654e+06	1.12992e+06	3.84839e+06	1.67835e+06	3.43536e+06	2.64132e+06	7.09263e+06	2.51956e+06	4.73002e+06	6.70758e+06	2.22699e+06	3.6345e+06	1.89316e+06	2.0487e+06	8.34759e+06	1.44871e+06	3.65848e+06	2.12522e+06	3.83894e+06	4.83266e+06	259877	2.37694e+06	4.38339e+06	953095	3.6002e+06
High	SVSGKPQYMVLVPSLLHTETTEK	1.13031e-05	0.000528521	2.435	59	P01023	Alpha-2-macroglobulin	0	2544.34	633923	519535	1.12276e+06	1.61348e+06	1.65103e+06	1.90437e+06	6.46682e+06	3.15169e+06	1.53822e+06	472097	1.29347e+06	629929		987237	1.58385e+06	2.33701e+06	561820	1.06506e+06	628640	547255	141801	1.69741e+06	85654.4	889443	2.21101e+06	1.18671e+06	994076	567741	4.50249e+06	793018	1.50623e+06	90778.3	1.09511e+06	1.63135e+06	3.28515e+06		12856.3			168343
High	SVSGKPQYMVLVPSLLHTETTE	5.56447e-05	0.000528521	2.037	81	P01023	Alpha-2-macroglobulin	0	2432.24	88391.8	540549	1.24687e+06	531925	1.43036e+06	369476	1.21632e+06	1.12088e+06	678137	387543	210683	1.23141e+06	972969	546367	677002	1.28517e+06	498520	1.25334e+06	841388	366110	296747	1.65703e+06	913989	1.33201e+06	1.95142e+06	696229	2.10368e+06	1.32998e+06	870604	1.58364e+06	416651	2.49666e+06	683046	1.27074e+06	1.02529e+06	40189.2	761709	1.4541e+06	406932	1.4437e+06
High	SVSGKPQYMVLVPSLLHTETTE	0.000455551	0.000528521	1.512	35	P01023	Alpha-2-macroglobulin	0	2416.24	234047	42374.2	215070	329100	1.17863e+06	421411	1.50679e+06	354608	810103	311012	235433	651816		190713	367388	608126	104772	262898	341619	210701	6458.22	259133		157255	532864	330761	59834.6	238038	553446	182156	473478		239760	638987	1.13892e+06		20357.7			165672
High	SVSGKPQYMVLVPSLLHTETT	0.000719139	0.000528521	1.398	44	P01023	Alpha-2-macroglobulin	0	2303.2		495220	726922	107058	528090	143379	788906	813110	259706	175988	136343	611610	497449	217089	313850	739512	176721	771431	177844	285391	365586	956215	534846	835899	1.10997e+06	681075	2.47423e+06	402986	601904	733206	200825	870171	377655	641443	541567	38428	359260	770433	435866	646902
High	SVSGKPQYMVLVPSLLHTETT	0.00174956	0.000528521	1.176	14	P01023	Alpha-2-macroglobulin	0	2287.2	126381	30397.2	143529	155916	574755	220188	391751	168244	299206	83510.3	101921	136200		176722	196670	240983	71797.5	234149	159854	100824		233177			299152	217669	11939.5	156109	386264	125970	233054		146465	360874	483690		12319.2		3164.06
High	SVSGKPQYMVLVPSLLHTET	9.29073e-05	0.000528521	1.909	48	P01023	Alpha-2-macroglobulin	0	2202.15	45822.9	427761	1.20619e+06	208405	558664	241519	948988	1.06251e+06	538222	234273	174140	516787	567658	299104	429304	1.03859e+06	323205	869560	446725	526008	551864	1.39592e+06	772140	1.21988e+06	1.57591e+06	617155	4.21673e+06	556378	538207	2.3784e+06	298305	558500	513520	952870	916262	104556	645575	1.22259e+06	352774	1.04072e+06
High	SVSGKPQYMVLVPSLLHTE	9.74812e-05	0.000528521	1.897	94	P01023	Alpha-2-macroglobulin	0	2101.1	82184.1	1.38559e+06	3.00676e+06	638666	2.06409e+06	667874	3.43558e+06	3.00489e+06	1.00883e+06	795865	60646.8	1.69126e+06	1.31096e+06	676879	1.17702e+06	2.98867e+06	753453	2.18413e+06	790029	1.32247e+06	1.49337e+06	3.08095e+06	2.51684e+06	2.82872e+06	3.58851e+06	1.35423e+06	1.0358e+07	1.05746e+06	2.51753e+06	5.5874e+06	850479	1.35274e+06	1.36184e+06	2.4453e+06	1904671	230613	1.39626e+06	2.63513e+06	1.132e+06	2.13848e+06
High	SYELTQPPSVSVSPG	0.0142622	0.000528521	0.661	84	P01715; A0A075B6K4	Immunoglobulin lambda variable 3-1 Immunoglobulin lambda variable 3-10	0	1547.76	1.77576e+06	5.93275e+06	3.97052e+06	1.81177e+06	2.54623e+06	1.82663e+06	1.70604e+06	4.30525e+06	1.40176e+06	3.30974e+06	2.28819e+06	2.00662e+06	3427269	2.01232e+06	4.42432e+06	1.92727e+06	5.23413e+06	3.84622e+06	1.82415e+06	863640	2.24438e+06	8.13233e+06	3.31774e+06	7.00906e+06	2.44456e+06	4.16822e+06	3.00003e+06	2.22748e+06	1.65694e+06	3.74618e+06	1.85038e+06	3.42833e+06	5.88922e+06	3.29153e+06	6.78154e+06	1.17395e+06	4.71516e+06	2.97692e+06	7.56791e+06	6.84997e+06
High	SVSGKPQYMVLVPSLLHTE	0.000785374	0.000528521	1.376	31	P01023	Alpha-2-macroglobulin	0	2085.1	384134	97425.8	401520	403712	1.73351e+06	568362	1.68293e+06	528635	1.29562e+06	216434	271303	388454		442798	348130	821818	93309.6	560153	488537	248320	32933.8	538344	52607.4	258702	816052	624622	131261	362114	1.53677e+06	649187	603914	23545.8	296115	760509	1.58677e+06		29326.9			185309
High	SVSGKPQYMVLVPSLLH	0.000132692	0.000528521	1.82	48	P01023	Alpha-2-macroglobulin	0	1871.01	198259	980298	2.71306e+06	650777	1.36628e+06	545911	1.21947e+06	895226	734637	677003	183867	545989	874847	422116	807440	1.34427e+06	552537	1.48746e+06	783717	1.10057e+06	1.58989e+06	2.76965e+06	2.82596e+06	2.40419e+06	3.53285e+06	1.42088e+06	4.55119e+06	1.23322e+06	1.57036e+06	4.32987e+06	549132	2.56771e+06	831597	1.0645e+06	1.11694e+06	205434	834997	2.0152e+06	808010	1.66647e+06
High	SVSGKPQYMVLVPSLLH	0.000402365	0.000528521	1.543	13	P01023	Alpha-2-macroglobulin	0	1855.01	353064	96586.1	185538	283648	294464	318422	1.47029e+06	339160	904830	131053	239647	598461		255180	338566	449143	110854	600373	182430	258256	30719.7	369383	61864.4	277133	471504	378634	103428	225406	282326	403664	450308	9562.44	312222	495756	516693		15389.4			164179
High	SVSGKPQYMVLVPSLL	0.00561614	0.000528521	0.885	62	P01023	Alpha-2-macroglobulin	0	1733.95	137144	527100	871427	280543	1.1889e+06	424730	1.17766e+06	533115	788336	644411	176321	918656	740049	270681	566443	1.36551e+06	186074	1.02014e+06	691137	867764	545419	1.43191e+06	1.33933e+06	1.03872e+06	2.56197e+06	809393	1.56001e+06	577907	583385	2700039	359819	402397	806272	974210	1.36969e+06	82420.4	255229	919849	227371	907725
High	SVSGKPQYMVLVPSLL	0.0134815	0.000528521	0.674	17	P01023	Alpha-2-macroglobulin	0	1717.96	488879	17491.9	92785.4	246956	246478	234544	601586	340456	828177	194533	139125	381227		119184	377830	417178	33727.7	83589.7	251183	46591.4	34202.3	224510	64743.6	109020	628426	167552	29430.8	169971	559633	364044	260989		255991	625576	623588					43501.2
High	SVSGKPQYMVLVPSL	0.00663015	0.000528521	0.844	29	P01023	Alpha-2-macroglobulin	0	1620.87	9185.68	604227	700289	87828.1	292683	144535	316615	472958	202459	191680	157554	299224	468466	172089	242276	439719	177214	942808	174397	218001	582773	556183	907184	661586	657301	292082	858884	481097	574737	534817	143174	1.25636e+06	218342	310390	331258	180099	279857	631319	274796	469261
High	SVQLTEKRMDKVG	0.00968246	0.000528521	0.752	5	P01024	Complement C3	0	1490.8	15501728	3423856	5639175	4718278	5757868	4.08977e+06	4.4936e+06	3.72348e+06	10200676	4006324	1.87719e+06	2.65172e+06		3035546	2.21123e+06	4.41503e+06	2.9308e+06	3.38893e+06	3.16942e+06	2.00155e+06	963416	4534715	4.10789e+06	4.19868e+06	6286608	4695808	3.65921e+06	5.00988e+06	2.95099e+06	3606688	4259640	1.89269e+06	4651655	3189028	4.14292e+06	650537	1.78705e+06	671432	1.70966e+06	4607464
High	SVQLTEKRMDK	0.00621334	0.000528521	0.86	4	P01024	Complement C3	0	1334.71	6.83753e+06	563830	1.65355e+06	1.63878e+06	1.19518e+06	1.74421e+06	1.95111e+06	1.15396e+06	3112569	921837	700093	531759	71593.4	704887	712493	1.40841e+06	596974	1.17029e+06	1.04063e+06	1.04003e+06		1.41315e+06	1.05005e+06	625431	1.88849e+06	718214	448531	1.11093e+06	741775	1.9039e+06	1.38514e+06		694092	1079602	934763					605418
High	SVQLTEKRMD	0.00813477	0.000528521	0.794	295	P01024	Complement C3	0	1222.61	9.66058e+07	2.97283e+07	7.93609e+07	3.50271e+07	1.14525e+08	3.85964e+07	9.62302e+07	7.34831e+07	1.01457e+08	3.1354e+07	2.29713e+07	2.30399e+07	4.95299e+07	2.63774e+07	2.66312e+07	4.06046e+07	4.32915e+07	4.40705e+07	3.23031e+07	4.24541e+07	9.11438e+07	8.68083e+07	3.77948e+07	3.06018e+07	9.40637e+07	5.6673e+07	5.47214e+07	3.0837e+07	3.18589e+07	7.84565e+07	4.08535e+07	2.32431e+07	5.08188e+07	4.16429e+07	4.89152e+07	1.26378e+07	3.56202e+07	2.78809e+07	4.88162e+07	2.54886e+07
High	SVQLTEKRMD	0.00240066	0.000528521	1.097	64	P01024	Complement C3	0	1206.61	188917504	17731439	40697199	44570353	48570322	53254792	64918864	31194202	88067904	21574447	9742554	12683532	4.88863e+06	21237404	21193482	30065297	16863181	32252473	32491044	21159648	2.42605e+06	24321591	29132833	24821391	53601944	18925552	16528871	23801414	17621669	48443034	28149012	8.63982e+06	20107777	2.38244e+07	19744878	6.50229e+06	9.41177e+06	4.46148e+06	8.58074e+06	2.2203e+07
High	SVPPSASHVAPTETFTYEWTVPKEVGPTNAD	0.00166747	0.000528521	1.188	26	P00450	Ceruloplasmin	0	3314.59	1.18912e+06	127040	72178.4	608639	1.02895e+06	743465	376813	229848	449138	46718.3	762682	181650	60613.3	248330	275335	252115	128581	175256	134500	246202		120425		38654.6	118291	178064	77504.5	109119	367121	52399.2	506770	51798.9	141047	710090	299242		96069.8	4363.2	34359.8	171194
High	SVMHEALHNHYTQKSLSLSPG	0.000106887	0.000528521	1.874	218	P01859; P0DOX5	Immunoglobulin heavy constant gamma 2 Immunoglobulin gamma-1 heavy chain	0	2352.14	9.86337e+06	3.2346e+07	1.9402e+07	8.16025e+06	1.93551e+07	9.56282e+06	1.71965e+07	1.59078e+07	1.08784e+07	1.65771e+07	6.4488e+06	2.08761e+07	6.77701e+06	8.51222e+06	1.35464e+07	1.05896e+07	1.54054e+07	3.22161e+07	9.79398e+06	1.24814e+07	3.27437e+07	3.97057e+07	2.07453e+07	3.55464e+07	3.13823e+07	4.02723e+07	1.2631e+07	2.64016e+07	2.70077e+07	1.83019e+07	1.72612e+07	2.1075e+07	3.78931e+07	7.4005e+06	1.65583e+07	2.47858e+06	4.58996e+07	1.62747e+07	2.60906e+07	3.26433e+07
High	SVMHEALHNHYTQKSLSLSPG	2.83941e-05	0.000528521	2.205	183	P01859; P0DOX5	Immunoglobulin heavy constant gamma 2 Immunoglobulin gamma-1 heavy chain	0	2336.15	22698592	1.27659e+07	1.56896e+07	1.17414e+07	2.44958e+07	1.53148e+07	2.62967e+07	1.26384e+07	8.43939e+06	8.23636e+06	7.7756e+06	1.52236e+07		4.30827e+06	1.07528e+07	9.94959e+06	1.3552e+07	1.30067e+07	1.08218e+07	4.77862e+06	7.37839e+06	2.40694e+07	2.33784e+06	7.57386e+06	2.09279e+07	2.85804e+07	2.10761e+06	1.46455e+07	2.41102e+07	4.55913e+06	1.5845e+07	196197	1.52246e+07	7.91708e+06	1.29864e+07	28663.1	2.07215e+06	51411.4	117897	3.93292e+06
High	SVLLAQELPQQLTSPGYPEPYGKGQESSTD	0.00404051	0.000528521	0.967	11	Q9NZP8	Complement C1r subcomponent-like protein	0	3219.57	166579	38184.1	31656.5	165613	162929	267533	155032	96964	203399	98210.4	84281.2	139435	25565.9	54242.4	196213	164282	50804	93813.7	193328	102035		150257			233149	84115.3	166163	76476.2	15447.2	200170	170250		90024.8	316310	142046		76906.6	4157.21	28669	117222
High	SVLGQLGITKVFSNGAD	0.000320245	0.000528521	1.6	1	P01009	Alpha-1-antitrypsin	0	1705.91																						80040.3				56903.1	46721.9		103066	126396					86709.1		26945		20841.5	35631
High	SVSGKPQYMVLVPSLLHT	0.0123185	0.000528521	0.695	15	P01023	Alpha-2-macroglobulin	0	1972.06	78286.2	625661	681265	103682	924874	181443	661726	765161	311182	273548	169245	691607	324764	240985	299070	503206	206599	614527	197893	369577	452770	807555	668929	891623	1.41831e+06	513857	3.17699e+06		486258	1.51151e+06		721759		532991	653840			872487		679223
High	TYYSPNYNPQSRSVPPSASHVAPTETFTYEWTVPKEVGPTNAD	0.00380493	0.000528521	0.982	13	P00450	Ceruloplasmin	0	4785.24	798518			314750	382330	358359	142741		63014.2		420359	118084			205306			10606.2	39351.8	87950.1						20043.5			240352		557949		17091	335636	22031.2
High	SYELTQPPSVSVSPGQ	0.00463033	0.000528521	0.933	61	P01715; A0A075B6K4	Immunoglobulin lambda variable 3-1 Immunoglobulin lambda variable 3-10	0	1675.82	406885	1.23252e+06	1303072	322015	419923	346787	267109	678982	395380	703624	322027	287877	909629	399914	666963	565925	1.22443e+06	983492	671141	419703	665701	1.9666e+06	761551	1.4011e+06	673969	1.55932e+06	495525	478874	273794	796813	420096	507428	1.33856e+06	563343	1.2136e+06	219960	1.29627e+06	577760	1.4194e+06	1.47689e+06
High	SYELTQPPSVSVSPGQTAR	0.000324115	0.000528521	1.597	40	A0A075B6K4	Immunoglobulin lambda variable 3-10	0	2004	266802	787838	329783	173165	241821	150572	148055	322134	327856	479487	165392	167901	424886	99315.2	503567	319525	567406	390318	283511	207223	248130	1.08898e+06	302910	708836	289292	643746	228630	282918	144175	280096	295018	243705	748653	145928	991968		572585	349688	864664	614324
High	TGDGLDEDSDRAIEGR	0.000420486	0.000528521	1.532	28	P00734	Prothrombin	0	1705.76		924440	1.54779e+06	1.15371e+06	1.99081e+06		1.74688e+06	1066400	2.36783e+06	934362	1.24442e+06	830526		678262		1.32567e+06	384668	866068			1.68364e+06		1.71952e+06	1187469		765584	1.16516e+06	723253	793510	1.43998e+06	1204430	750886	952395	799935	823714				756127	1.09412e+06
High	TGDGLDEDSDRAIEG	0.010799	0.000528521	0.726	13	P00734	Prothrombin	0	1549.66	580202	229320	376290	423915	440670	481719	363627	106162	287185	57795.9	280207	82063.3	92211.2	99111.6	342359	220362	110590	133578	245647	321733	302864	726225	258883	207450	270094	251763	422091	98187.4	196389	326042	351039	102978	224868	289472	147526	127275	138580	139871	221791	175836
High	TFVNITPAEVGVLVGK	0.00634055	0.000528521	0.855	3	P07737	Profilin-1	0	1643.94																					207119	304186	204346	213147	217322		479639		91294			309502	159391	79852.2				68061.9
High	TFTYEWTVPKEVGPTNAD	0.00956195	0.000528521	0.755	1	P00450	Ceruloplasmin	0	2054.97	210356	75417.8	34060.1	133199	107776	101332	82904.1	75392.8	103299	32369.6	38715	63534.7	35174.1	24746.5	64248.5	92976.8	41463	79105.8		89000.1	46101.8	50570.1	7150.32	41522.1	53551.9	31757.4	57567.5	28267.5	92142.4	41816.6	109257	54924.4	42710.3	164706	35016.7		26514.9		27059.1	81602.9
High	TFMGVVSLGSPSGEVSHPRKT	0.00161489	0.000528521	1.196	11	P02765	Alpha-2-HS-glycoprotein	0	2189.1		162540	441164	32468	489726	106032	468443	178735	645436	172734	214715	427543		102151	286082	574149		234008	181360	468170	703199	676748	403974	616689	583767	442435	371119	312991	257805	481214	338449	164979	346893	584143	371396	175734		756801	83870.3	333149
High	TEVPSVPEHGRKD	0.00113071	0.000528521	1.285	32	P01023	Alpha-2-macroglobulin	0	1450.73	428874	736376	1.39968e+06	601197	1.7765e+06	568948	1.72612e+06	1.14967e+06	1.49055e+06	726668	470568	640355	733323	463457	527717	1081407	484589	1.55199e+06	385672	813432		1.17575e+06	772778	557179	973876	804591	668608	919931	715514	801145	837633	406068	770748	552754	1239463	193920	606228	519001	413228	559742
High	TESETRILLQGTPVAQMTED	0.00133782	0.000528521	1.243	1	P01024	Complement C3	0	2219.09	187383	9756.2	10793.6	77276.1	96746.2		98729.5	55442.7	58001.6	12590.2	45034.7	20061.4			26681.4	24111	6731.08	7294.71	11100.4	8626.59			5862.08			6361.4			47008.4		90705.6	8902.58					4245.94
High	TEEEDFHVD	0.00928705	0.000528521	0.762	33	P01009	Alpha-1-antitrypsin	0	1120.44	6.88259e+06	5.20625e+06	4.40106e+06	2.07547e+06	4894159	1.66012e+06	8395558	5.51431e+06	5.25055e+06	3040377	4.51285e+06	6714615	7.82144e+06	1437848	5.47895e+06	5.00411e+06	5883532	2.54262e+06	1.90792e+06	7984848	9384727	4.02464e+06	6.2524e+06	4.16348e+06	3956242	2051442	3.61162e+06	3.85961e+06	8041828	4385736	4.50262e+06	8.0491e+06	1.97098e+06	3.72975e+06	7274466	4772262	4.86417e+06	3.41114e+06	8128366	4.0103e+06
High	TEEAKKQINDYVEKG	0.000395971	0.000528521	1.547	3	P01009	Alpha-1-antitrypsin	0	1751.88	1.16466e+06	2.56744e+06	1.52415e+06	1.82478e+06	1.6592e+06	1.73545e+06	1.57811e+06	1.72147e+06	1.59804e+06	1.96106e+06	1638241	1.55112e+06	1.74672e+06	588234	1522123	1.73663e+06	1.04939e+06	1.20136e+06			2.98081e+06	970172	1.21822e+06	1.2455e+06	1.7192e+06	1.23694e+06	982292	1.7923e+06	2.24961e+06	755185	1.16337e+06	1.51822e+06	1.25916e+06	897640	2.29687e+06	578981	1.87641e+06	1.57538e+06	1.23612e+06	1.20751e+06
High	TEEAKKQINDYVEK	0.00038812	0.000528521	1.552	5	P01009	Alpha-1-antitrypsin	0	1694.86	656959	1.44548e+06	66344.1	42755.8	1.30708e+06	55361.8	121960	31638.6	1.50521e+06	1.2072e+06		33398.5		410642	900977	106596		739133	454751	899316	2313281	712333	1.10216e+06	812971	1.14988e+06	1.2418e+06	634561	1.19504e+06	1357114	513509	833970	1.37084e+06	1.081e+06	680264	1.72971e+06	448910	1.82468e+06	1.07772e+06	1.20229e+06	1.1139e+06
High	TDQVLSVLKGEE	0.00704774	0.000528521	0.829	16	P02655	Apolipoprotein C-II	0	1317.69	1.13896e+06	116204	494446	797757	1.1573e+06	746256	267049	418894	782166	110803	414372	149497	161850	113373	507755	213410		158662	126553	238466	575484	1.49924e+06	437795	176306	451595	240396	1.12415e+06	216919	675959	1.34776e+06	489316	183303	233467	620359	334408	89557		821908	269545	302803
High	TDFTLTISRLEPED	0.00255952	0.000528521	1.081	4	P01619	Immunoglobulin kappa variable 3-20	0	1636.81			3780.94		195428			89013.8		95017.2	47977.4	97110.1			130784			79114.7			21113.2	140893	61604.4	63881.4	201044	48989.9		111261	156079	82262.2	104616	89000.5	110672		130716	10389	68616.2	47566.7	24241.5	157819
High	TCVADESAENCDK	0.00153297	0.000528521	1.209	41	P02768	Albumin	0	1498.58	556291	720471	825355	412977	725187	454258	585826	643270			546846	468062		592385	343337	539574	720120	648918	249240	591796	1.50513e+06	1.19156e+06	910038	993911	746931	1.23397e+06	847662		538698	358423	93417.6	741673	1201719	479667		768383		889982	808309	729555
High	TAVVTNPKE	0.0101813	0.000528521	0.74	99	P02766	Transthyretin	0	958.52	2532863	1.18435e+06	8409384	3391932	11897932	3338828	12396210	8325316	14625009	2.04128e+06	8.16533e+06	3.91367e+06	3.53651e+06	2.14409e+06	3.19535e+06	3.81717e+06	1.41764e+06	4.32548e+06	4.20968e+06	3.5511e+06	5954561	6591969	6627011	3.29941e+06	6.1196e+06	2.43274e+06	2.41812e+07	2.32216e+06	2.0785e+06	16447151	4.57941e+06	3.44126e+06	2.23037e+06	7.83691e+06	5336044	6.99243e+06	1.11253e+06	2.42438e+06	3.17775e+06	3101281
High	SYELTQPPSVSVSPGQTA	0.00764845	0.000528521	0.809	51	P01715; A0A075B6K4	Immunoglobulin lambda variable 3-1 Immunoglobulin lambda variable 3-10	0	1847.9	321197	1.07073e+06	855104	224288	446136	335264	250767	676896	303600	458309	252996	328065	628900	327466	855693	376552	859021	835829	531433	294187	558263	1.61134e+06	657910	1.15295e+06	517712	1.01688e+06	308554	321461	219079	418259	339276	460871	933895	388013	848055	119195	918875	411745	1.41521e+06	969192
High	TATSEYQTFFNPRTFGSGEAD	0.0012853	0.000528521	1.253	25	P00734	Prothrombin	0	2326.03	249661	101696	283121	247052	536660	277917	301652	199683	417826	256617	193354	123239	115870	52607.7	171211	194058	47786.2	179689	102501	175928	105486	248575	254720	122251	533541	206816	189001	177753	155511	361772	208289	78444.5	256697	194441	194386	22974.3	95234.8	94083.3	42305.3	152162
High	TATSEYQTFFNPRTFG	0.000702065	0.000528521	1.404	45	P00734	Prothrombin	0	1866.87	261986	126938	336053	318422	652672	412486	426600	241893	497259	331166	204243	142980	155640	62819.9	236233	268166	62509.7	246297	202784	213412	225002	320019	465902	167866	652600	300660	233414	237302	229373	468316	249532	113704	229933	275896	349877	31197.4	114488	111883	73265.1	222720
High	TATSEYQTFFNPRTF	0.00913383	0.000528521	0.766	7	P00734	Prothrombin	0	1809.84	76889.1	52344.9			181496	164147	5947.33		132983	140625		9178.13	53242.5	27400.8	98872.5	10055.8	37956.1	89828.4	39350.6	69494.5	53846.8	108762	179787	77597.3	261752	92113.5	151537	135451	107403	185125	111612	48697.5	105757		90551.8	10084.4	39089.9	58754.6	23945.6	104666
High	TATSEYQTFFNPR	0.000356814	0.000528521	1.573	33	P00734	Prothrombin	0	1561.73	269676	178929	308036	223659	210343	297578	333456	293966	322735	276533	359648	202036	200137	74899.3	134881		118594	432862	152549	177392	945316	556384	1.4616e+06	494245	983322	244002	378727	269774	103011	674043	166450	516883	254850	240417	289211	189963		344999	149700	263888
High	TANDSGPRRYTIAALLSPYSYSTTAVVTNPKE	0.000295595	0.000528521	1.62	22	P02766	Transthyretin	0	3443.74	168168		27956.4	156952	428718	111053	280122	32563.1	291816	8554.12	229387	117699		39394	98304.3	44142.3			91375.8	107693		30902.3			26214.6	23960.3	52897.4		212346	297243	522410		82485.8	483770	119647
High	TAKDALSSVQESQVAQQARGWVTD	0.00241997	0.000528521	1.095	1	P02656	Apolipoprotein C-III	0	2575.27	48897.4			142165	88487.7	196270	45861.1		8841.51		39435.7	10206.7			57961.6	49697.5				18658.5							22875.9	13790.3		17167.2	56707.5			77591.7	17991.1
High	TAFGGRRAVPPNNSNAAEDDLPTVELQGVVPR	0.0102241	0.000528521	0.739	4	P00488	Coagulation factor XIII A chain	0	3347.71				51246.3	31786.2	14170.5	56222.6		36096.9			46696			10686.6										25264.2		685412	19945.5	11382.8	396518					20569.1
High	SYSTTAVVTNPKE	0.00126995	0.000528521	1.256	85	P02766	Transthyretin	0	1396.7	3.22066e+06	3.35516e+06	15955814	7669145	10898372	7743419	8470355	5395707	11126436	3.67492e+06	8424677	5.03114e+06	7.46269e+06	3.25321e+06	6.47475e+06	5.43827e+06	1.48068e+06	6320188	8752572	6413517	19848022	14427576	10459263	7.95536e+06	7.83659e+06	5657196	19507818	3064278	4253078	15608844	6274483	4149731	5285924	9815505	7859363	10804551	2.35664e+06	8684272	5642271	6.20137e+06
High	SYSFVFSRD	0.0127479	0.000528521	0.687	17	P02753	Retinol-binding protein 4	0	1107.51	310485	197882	865723	1.24666e+06	712695	1.21877e+06	523657	162102	476412	74511.3	458167	171084	408007	45922.6	756714	326134	70378.8	346148	554821	207734	537646	829048	763565	469702	565365	216175	2415926	194458	346833	1444971	413440	145950	188961	936187	304654	450784	103173	281969	316195	250787
High	SYKMADEAGSEADHEGTHSTKRGHAKSRPV	0.00033333	0.000528521	1.59	86	P02671	Fibrinogen alpha chain	0	3255.52	3.38697e+06	627101	2.24591e+06	7.28822e+06	1.0881e+07	5.67668e+06	1.27841e+07	3.90482e+06	5.638e+06	4.88128e+06	6.16821e+06	4.83521e+06		1.78648e+06	610093	5.3749e+06	188928	2.45992e+06	4.67862e+06	4.72494e+06	4.89575e+06	1.44112e+06	48824.1	145115	2.56118e+06	7.27751e+06	1.4106e+06	193803	1.32324e+06	1.56082e+06	1.76149e+06	20688.3	6.15779e+06		1032582
High	SYKMADEAGSEADHEGTHSTKRGHA	9.10176e-08	0.000528521	3.639	177	P02671	Fibrinogen alpha chain	0	2688.17	2924276	1.69503e+07	1.01857e+07	1.01094e+07	1.46361e+07	10596797	3.72299e+07	9.6668e+06	1.90925e+07	1.41374e+07	7.73521e+06	1.04551e+07	60553.4	9934589	2.37363e+06	1.04316e+07	935762	6.03904e+06	1.71429e+07	1.52131e+07	8.20396e+06	6.2443e+06	2.68208e+06	2.6974e+06	5.19814e+06	2.44615e+07	7.25323e+06	1.96055e+06	9.6625e+06	1.14842e+07	1.29473e+07	662881	1.83872e+07	1.62248e+06	8.11566e+06	96084.6	6.111e+06	1.40922e+06	297595	2.31557e+06
High	SYKMADEAGSEADHEGTHSTKRGHA	1.36393e-07	0.000528521	3.538	60	P02671	Fibrinogen alpha chain	0	2672.18	2.27086e+06	6.0862e+06	3.17793e+06	3.35207e+06	2.97997e+06	4011763	8970765	3.28813e+06	1.18452e+07	5.00884e+06	3.71104e+06	5.39239e+06		5.6304e+06	1.02857e+06	6.21492e+06	463715	4.19515e+06	4.02957e+06	5.06296e+06	2.90296e+06	3.64764e+06	510993	1.1687e+06	1.67531e+06	7.46455e+06	590005	1.43501e+06	5.33904e+06	429371	7.73394e+06	505056	7.81176e+06	1554116	5.22058e+06		103012			824800
High	SYKMADEAGSEADHEGTHSTKRG	0.011605	0.000528521	0.709	2	P02671	Fibrinogen alpha chain	0	2480.07		960788	316877		165858				367447	222242			11965.5			195738		170679	295859	271032	164985	182518				780613	326811	59532.2			389476	82610.9	883191	104688	482597		276656	159465	26263	45449.6
High	SYFVELGTQPATQ	0.00405672	0.000528521	0.966	33	P02652	Apolipoprotein A-II	0	1440.7	246103	343923	1.23407e+06	734129	1.59634e+06	433038	909971	617967	830753	91623	231171	387580	1.28662e+06	391388	809045	634963	58457.3	852972	462804	305185	1197647	1.42438e+06	1.46348e+06	1.12285e+06	1.36187e+06	316608	921888	395742	369440	425970	606077	746607	353740	974139	145733	687927	72458.7	1.28774e+06	472611	998695
High	SYELTQPPSVSVSPGQTARIT	0.00872639	0.000528521	0.777	9	A0A075B6K4	Immunoglobulin lambda variable 3-10	0	2218.14	67807.1	245713	137919	72113.7	72668.9	48053.7	87411.1	170846	88841.3	146741	51202.6	66975.4	182457	111661	216062	86411.8	244857	224424	143238	106426	47434.2	555440	81293.4	419217	139193	266967	36871.4	100829	82615	138860	113419	159565	244692	72502.3	590952	31021.7	287680	130153	205133	281029
High	TATSEYQTFFNPRTFGSG	0.00263229	0.000528521	1.074	12	P00734	Prothrombin	0	2010.92	155015	95765	193302	203282	314586	245703	204347	103991	230475	167215	113051	94673.5	70151.7	24243.3	100955	126241	33880.2	103719	77959.5	97066.7	85832.2	175840	219631	91708.5	358519	135217	142712	103487	116717	208781	130283	59347.7	142713	130809	121410	11036.9	52435.1	62945.8	31425.8	123392
High	SVLGDVGITEVFSDR	0.000107316	0.000528521	1.873	21	P34955	Alpha-1-antiproteinase OS=Bos taurus GN=SERPINA1 PE=1 SV=1	0	1593.81	34670.4	172006	123964	294877	524836	166185	166114	146247	37904		27878.6				64903	78002.2	62005.6		33041.7		366892	842835	342480	549229	504769	253934	452955		288640	177215		305811	958923	169644		179259	89491.5	224386	153875	65617.4
High	VAEGETKPDPD	0.00826999	0.000528521	0.79	50	P02790	Hemopexin	0	1157.53	2.05697e+06		1482539	1.25821e+06	1.57891e+06	1.25923e+06	2.53374e+06	675194	2.70564e+06	591005	1.28635e+06		856064	438600	497292	1.08945e+06	804608	1.53723e+06	727047	1.73767e+06	1421094	1.69729e+06	1.75559e+06	1.1972e+06	2138416	636160	1.39184e+06	934773	757637	3.28292e+06	2.40512e+06	63328.6	636679	2.19037e+06	716086	833331	853342	709111	1253089	914013
High	VAFVKHQTVPQNTGGKN	0.00464894	0.000528521	0.932	19	P02787	Serotransferrin	0	1824.97	999271	1.00533e+06	1.45483e+06	715623	2402116	557139	1818720	1.14805e+06	2.20451e+06	854515	1.11085e+06	1.17712e+06	544819	585145	539478	2.20705e+06	322026	1.18555e+06	530222	1.16062e+06	1.14166e+06	1.08347e+06	782725	706341	1.21105e+06	789771	922724	787320	1.42418e+06	1.32906e+06	963828	450254	746469	809039	1.12964e+06	143457	417623	343086	458202	576902
High	WESNGQPENNYKTTPPVLDSD	0.000312641	0.000528521	1.606	59	P01861; P0DOX5	Immunoglobulin heavy constant gamma 4 Immunoglobulin gamma-1 heavy chain	0	2391.07	849847	925395	772015	797814	990293	728277	778703	745550	365728	742342	252113	552144	953325	379530	860260	701383	995678	1.14988e+06	1.16443e+06	232493	594917	1.10113e+06	826053	466749	756193	804345	214870	1.59215e+06	975964	380533	666143	700836	735762	222571	783234	83239.4	1.12078e+06	137395	824966	693938
High	WESNGQPENNYKTTPPVLD	0.00261129	0.000528521	1.076	31	P01861; P0DOX5	Immunoglobulin heavy constant gamma 4 Immunoglobulin gamma-1 heavy chain	0	2189.01	414801	399313	282802	354963	435508	244322	389505	331111	67498.2	436628		203762	361677	114999		177188	396595	325920	270925	118914	248089	410859	341408	187535	317442		167506	804155	374003	204177	238774	305224	113476		432112	15291	461038	56583.7	410485	314381
High	VYDAYLAPNNLKPVVAEFYGSKED	1.77719e-05	0.000528521	2.322	87	P02787	Serotransferrin	0	2702.33	1.62977e+06	410699	264885	1.31533e+06	5161455	1.26567e+06	5.27393e+06	1030086	2.57347e+06	720432	1104624	4852127	495760	469237	947864	2.49382e+06	315683	1.22179e+06	1.49459e+06	1.75573e+06	181881	1228558	81950.9	240790	3.13201e+06	1.11455e+06	1.52525e+06	998072	3.64218e+06	3.3041e+06	2771040	237075	850935	4850892	2.0887e+06	13179.5	413894	70724.5	300352	684759
High	VYACEVTHQGLSSPVTK	0.000140907	0.000528521	1.805	10	P01834	Immunoglobulin kappa constant	0	1875.93	176907	461232	436709	139428	257579	146473	244579	284797			484172	374570		259509	229480	373230	384626	320662	145715	407893	1.32856e+06	844192	676547	1.22721e+06	268025	507714	724907		323974	200791		757233	407412	405402		1.18324e+06		989621	510582	489452
High	VVSLGSPSGEVSHPRKT	7.8825e-06	0.000528521	2.525	132	P02765	Alpha-2-HS-glycoprotein	0	1736.93	6.33928e+06	2.24678e+07	3.80468e+07	9.22945e+06	4.91915e+07	9.70828e+06	3.83456e+07	3.0906e+07	3.61687e+07	22352007	1.52725e+07	3.27992e+07	2.78223e+07	1.85198e+07	1.80865e+07	3.62213e+07	1.02469e+07	2.17425e+07	1.47475e+07	1.61674e+07	50866405	3.50703e+07	2.57982e+07	2.65426e+07	2.58826e+07	3.11208e+07	2.09658e+07	2.75498e+07	1.82776e+07	14111605	1.50544e+07	2.52326e+07	3.14539e+07	2.19041e+07	3.04785e+07	1.28384e+07	1.07401e+07	3.10027e+07	1.65816e+07	2.29776e+07
High	VVFTANDSGPRRYTIAALLSPYSYSTTAVVTNPKE	0.0019107	0.000528521	1.154	3	P02766	Transthyretin	0	3788.95				20452	41438.3	13163.8	27103.8		22473.4		113696				13441.3	24092.9									7460.82			13444.3	27477.5		253158	4382.84	26317.5	68394			6854.29		4183.68
High	VVAEFYGSKED	0.004073	0.000528521	0.965	25	P02787	Serotransferrin	0	1243.58	831094	973570	1.26763e+06	396568	1.75054e+06	536302	1.49562e+06	1.05456e+06	1.70941e+06	490668	1402444	1.20621e+06	1.437e+06	760267	816338	2.15521e+06	363683	1.0628e+06	826413	1851927	2000567	1.47259e+06	1.27972e+06	1.24265e+06	1.24492e+06	765375	1.08965e+06	759299	1.16997e+06	1.69334e+06	1227532	1.07928e+06	604834	1777077	1.17269e+06	1.18659e+06	406294	1.56927e+06	1.0183e+06	1.22486e+06
High	VTVSSASTKGPSVFPLAPSSKSTSGG	0.00472416	0.000528521	0.928	24	P0DOX5	Immunoglobulin gamma-1 heavy chain	0	2436.26	182939	370254	261483	205663	202275	216148	269578	303619	92927.4	304398	159430	340252	488796	154046	199676	228246	482158	256365	174308	97865.6	239772	431854	299070	287683	321242	439175	95893.6	691538	437259	154776	223303	368300	367395	183429	433748	48656.1	548926	122340	355079	447041
High	VTVSSASTKGPSVFPLAPSSKSTSG	7.57438e-05	0.000528521	1.96	51	P0DOX5	Immunoglobulin gamma-1 heavy chain	0	2379.24	410294	1258248	699928	460267	479476	483156	664456	841491	279449	863219	400599	911755	1.04633e+06	416486	440013	562609	1.10264e+06	601238	440734	298483	605540	1.05438e+06	792017	732604	686361	1.2256e+06	283683	1.60029e+06	1.13336e+06	454558	582470	863797	1.03811e+06	502912	1.15769e+06	146108	1.31864e+06	349813	770373	1.14563e+06
High	VTTDQVQAEAKESG	0.00774317	0.000528521	0.806	1	P01871	Immunoglobulin heavy constant mu	0	1462.7		889931						302571	166043	2.88401e+06			310119		656235		421008	685038								329566						494254	325659		1444542		1.11839e+06
High	VTIAQGGVLPNIQAVLLPK	3.21473e-05	0.000528521	2.174	24	P16104	Histone H2AX	0	1931.17	100113	131382	262238	1.5839e+06	1.41123e+06	226729	1.11065e+06	136517	91570.4		253985	289955	44314.2	148472	50965.4	88406.2	16182.5			481865	1.37371e+06	843350	302563	943883	1.19398e+06	350146	5.10482e+06		839678	347654		921867	2.7906e+06	370424	152040	468347	64361.1	68923	160571	186528
High	VTFTWTPSSGKSAVQGPPERD	2.41912e-05	0.000528521	2.245	49	P01876	Immunoglobulin heavy constant alpha 1	0	2247.1	392143	411402	446849	423312	166625	396090		1.01613e+06	461488	714564	644202	420041	50211	91178.4	449755	302187	1.26835e+06	306445	286470	233293	202457			195680	93134.8	541048	72850.5	278203	117206	221734	452980	113445	619170	367778	97512.3	28252.8	806416	67570.3	373619	251352
High	VTEQDSKDSTYSLSSTLTLSKAD	0.00561614	0.000528521	0.885	14	P01834	Immunoglobulin kappa constant	0	2476.19	159138	349096	90005.7	128983	144095	153521	195148	204566	113049	217484	83266.7	165668	43120.8	79217.6	182184	151816	190330	151270	70385.7	88594.2	144722	472804	174110	206046	249640	320968	136177	236864	198046	172989	255856	44645.3	285207	150022	253228	11272.1	245422	152895	49550.5	207820
High	VTARNFPPSQDASGD	0.00552629	0.000528521	0.889	65	P01876; P01877; P0DOX2	Immunoglobulin heavy constant alpha 1 Immunoglobulin heavy constant alpha 2 Immunoglobulin alpha-2 heavy chain	0	1561.72	465517	1.5069e+06	1.31763e+06	214458	198777	217962	597233	2.77306e+06	453700	1.73725e+06	647264	958408	503280	257515	228294	203296	3.58129e+06	687233	478524	130052	276486	249909	143351	256153	258795	1.25905e+06	151669	881895	177286	399520	808686	413342	1.15973e+06	138152		189211	2.54812e+06		1.48171e+06	348467
High	VTARNFPPSQD	0.0148971	0.000528521	0.651	44	P01876; P01877; P0DOX2	Immunoglobulin heavy constant alpha 1 Immunoglobulin heavy constant alpha 2 Immunoglobulin alpha-2 heavy chain	0	1231.61	8.03187e+06	2.76609e+06	2.04947e+06	8.20356e+06	5.97152e+06	9.02965e+06	9.25853e+06	9.62004e+06	508343	3.96347e+06	1.22704e+06	2.75018e+06	1.63498e+06	1.44214e+06	677277	1.22837e+06	3.71703e+06	1.30246e+06	1.2008e+06	1.08641e+06	3.4922e+06	1.71758e+06	1.02992e+06	871265	1.09151e+07	1.54886e+07	1.34065e+06	3.96096e+06	1.33445e+07	1.53619e+06	1.92726e+06	1.45931e+06	1.49796e+07	1.50683e+06	2.10443e+06	203910	9.72506e+06	2.20545e+06	1.46017e+06	2.32577e+06
High	VSTPTLVEVSRNLGKVG	0.00478138	0.000528521	0.925	3	P02768	Albumin	0	1756	59402		94425.1	63228.2	114831		114428	70436.4		59032.6	90063.4	150168	133200	23100.4	93669.7		66604.7		29569.4	153581	145093			151630	226622		118667		137374	164487		163318		170531				132701	58343.6	181861
High	VSSASTKGPSVFPLAPSSKSTSGG	0.00872639	0.000528521	0.777	10	P0DOX5	Immunoglobulin gamma-1 heavy chain	0	2236.15	257216	325967	214804	163197	407182	172637	279930	199894	154953	319336	111224	266536	304708	194884	221217	269121	301981	309203	204182	153110	298534	361182	252648	202153	278334	360550	67790.8	574698	442179	131787	225819	229862	263628	156144	286088	42763.1	375572	135271	305728	318554
High	VSSASTKGPSVFPLAPSSKSTSG	0.000998694	0.000528521	1.316	38	P0DOX5	Immunoglobulin gamma-1 heavy chain	0	2179.12	538193	1.04436e+06	474750	299704	618806	350011	629091	590585	372400	838043	298810	669863	733650	494675	410581	591230	733692	647227	452751	293527	863620	767229	592217	552516	554659	814444	185102	1361594	1.06296e+06	319720	531491	574928	613896	335774	755584	96663.2	856556	362405	690730	844582
High	VSLGSPSGEVSHPRKT	0.00209506	0.000528521	1.131	9	P02765	Alpha-2-HS-glycoprotein	0	1637.86	562707	2.41336e+06	3.45489e+06	1.00126e+06	3.54125e+06	1.14439e+06	3.35064e+06	3.21152e+06	4.16059e+06	2.04004e+06	1.56922e+06	2.85683e+06	1.69515e+06	1.54395e+06	1.96019e+06	4.07035e+06	556111	2.27991e+06	1.58521e+06	2.03678e+06	3.90787e+06	3.49533e+06	2.38209e+06	2.31066e+06	2.58328e+06	2.91434e+06	1.26377e+06	2.81911e+06	1.92424e+06	1.1861e+06	1.87146e+06	1.75825e+06	3.23719e+06	2.07675e+06	3.37505e+06	843512	955876	2.43525e+06	1.25808e+06	1.74509e+06
High	VSFLSALEEYTKKLNTQ	2.03643e-05	0.000528521	2.288	30	P02647	Apolipoprotein A-I	0	1971.04	924004	26103.4	121698	452517	1.04861e+06	248582	1.60472e+06	117814	859929	431917	1.49456e+06	1488894	27968.1	557808	427481	645333	5860.12	338424	509069	352572	23473.3	909617	55566.9		797739	474624		413016	3.39318e+06	3.70726e+06	2.84385e+06		1.39118e+06	2.69212e+06	1.98065e+06		9882.44	29687.9		263248
High	VSFLSALEEYTKKLNT	0.0068495	0.000528521	0.836	1	P02647	Apolipoprotein A-I	0	1842.98																						22724.1			5005.09				22544.5	328356					53551.3
High	VSFELFADK	0.00767989	0.000528521	0.808	8	P62937	Peptidyl-prolyl cis-trans isomerase A	0	1055.54	108747	232202	245541	76495.3	99121.2	133964	88067.8	131715			116556	123016		201782	104989	121557	409396	167090		192885	719390	819086	464911	1.07431e+06	210372	221923	546405		98268.6	92777.7		432897	170934	214638		825353		1.50071e+06	469962	616995
High	VQWKVDNALQSGNSQESVTEQDSKD	0.000389678	0.000528521	1.551	34	P01834	Immunoglobulin kappa constant	0	2792.3	599076	848910	517740	488814	677353	462936	454724	767389	330628	624195	410520	462613	268453	221975	503270	577197	994915	741487	375278	206424	359694	483434	197471	247795	223008	766750	185311	725076	634145	294093	709651	409998	705152	264547	706332	58931.8	803135	76932.7	447054	444888
High	VQLVQSGAEVKKPG	0.00109068	0.000528521	1.294	1	A0A0J9YXX1; A0A0C4DH38; A0A0G2JMI3	Immunoglobulin heavy variable 5-10-1 Immunoglobulin heavy variable 5-51 Immunoglobulin heavy variable 1-69-2	0	1439.82	434555	1.83152e+06	541440	313022	390950	371587	264298	394274	247436	1.1137e+06	186103	359926	747822	601372	728157	494729	1.46694e+06	731426	552093	190106	967413	1.08425e+06	627962	737886	470439	956844	192724	1.42414e+06	584719	264766	226880	365157	1.06556e+06	121824	611683	133100	1.96834e+06	646457	843741	912190
High	VQAAVGTSAAPVPSDNH	0.00858313	0.000528521	0.781	9	P02649	Apolipoprotein E	0	1620.8	311746	138745	111315	195654	165728	227623	99085.7	219251	175786	341224	264678	126035	127170	181099	209459	153420	24806.2	128618	130787	167200	239508	313895	154351	83766.1	121230	269742	137416	126751	146526	61989.2	114557	114638	260141	163654	207661	62636.2	48215.2	185191	159572	157227
High	VPTANVSVVDLTCR	0.009723	0.000528521	0.751	1	P04406	Glyceraldehyde-3-phosphate dehydrogenase	0	1530.79		62209.5	38846.1	27261.4		31612	22824.6	46373.5			31772.6	40449.9		24102.9	31602.7	27360	53941.5	33507.4	15877.6	39621.9	141734			108070			78013.4					85092.1		51690.2		137413		163795	56872.2	74809.2
High	VPSVPEHGRKD	0.0110762	0.000528521	0.72	7	P01023	Alpha-2-macroglobulin	0	1220.64			534095	444662	661301		1.28148e+06	746813	646005	382591		377665	224266		352388	569271	220782	565139	400134	384601	37768.5								318843				287916
High	VPSRFSGSGSGTD	0.0111232	0.000528521	0.719	10	A0A087WSZ0; A0A0B4J2D9; A0A075B6S9; A0A0A0MT36; P01594; A0A0C4DH72; A0A0C4DH73; A0A0C4DH67	Immunoglobulin kappa variable 1D-8 Immunoglobulin kappa variable 1D-13 Probable non-functional immunoglobulinn kappa variable 1-37 Immunoglobulin kappa variable 6D-21 Immunoglobulin kappa variable 1-33 Immunoglobulin kappa variable 1-6 Immunoglobulin kappa variable 1-12 Immunoglobulin kappa variable 1-8	0	1253.58	2.65571e+06	3222291	3264638	1.96698e+06	2.75512e+06	2.17057e+06	2.60858e+06	3827175	1.917e+06	4.5881e+06	981150	3.00897e+06	2601468	3.13231e+06	1.88109e+06	3.0655e+06	5.20247e+06	3.4499e+06	2313948	1.2412e+06	3.12665e+06	2.43854e+06	2.64833e+06	2.58092e+06	2.51666e+06	4.00961e+06	700118	4737068	3.12001e+06	1.58263e+06	2.2899e+06	4557511	3.48571e+06	812770	3.23663e+06	1.10971e+06	6287823	1.40521e+06	3.29299e+06	3421400
High	WKVDNALQSGNSQESVTEQD	0.000191803	0.000528521	1.728	27	P01834	Immunoglobulin kappa constant	0	2235.02	615780	808569	281936	405454	540546	372608	403295	680204	236868	571418	208871	332428	280643	111903	204731	327008	418868	378295	243468	112875	276684	425445	359778	290820	304441	611869	185051	760046	396809	316372	424450	308218	611651	119514	515529	23504.7	701557	71068.4	256872	256993
High	WKVDNALQSGNSQESVTEQDSKD	5.2191e-05	0.000528521	2.053	55	P01834	Immunoglobulin kappa constant	0	2565.17	1.22296e+06	2112940	807926	764574	1.09868e+06	772372	888327	1.24537e+06	561063	1.21495e+06	624102	909151	601706	523627	838684	1.04248e+06	1.68824e+06	1.49954e+06	565881	320705	924272	1.27607e+06	779874	844245	750864	1.53048e+06	524203	1.69823e+06	1.07106e+06	634141	1.19261e+06	934676	1.27218e+06	508098	1.19265e+06	154845	1.8002e+06	285072	981030	1.02433e+06
High	WVQKTIAEN	0.00436007	0.000528521	0.948	6	P00738	Haptoglobin	0	1088.57	187478624		7025295	8075948	53089552	9037950	36472972		16067050	14371001	3.38389e+06		11507080		30964828	4124683	18473018		19077390	13009150	15864868	23223808	1493587	3.37055e+06	21714026	306839	6048012	332259	239877	8796888	14995429		266113	89489.6	2.36796e+06	26833284	18591562	8537100	22067752	12996784
High	YAEVGRVGYVSG	0.00281774	0.000528521	1.057	1	P00738	Haptoglobin	0	1256.63	1.30307e+06	5888.86	58625.8	88402.5	494250	90920.5	370365		198783	85477.6	61239.6		86350.9		305492	54468.9	104300		185374	151564	90558.3	228758	17868.2	33391.4	245386	11989.6	85516.3	7819.99	6187.64	134569	251393	4174.12	20829.2			148906	142803	84416	171315	132399
High	YVLTQPPSVSVAPGQTAR	0.000397559	0.000528521	1.546	13	P80748	Immunoglobulin lambda variable 3-21	0	1871	229928	84452.9	39716.4	15853.9	188696	26665.7	96178.3	497252	153445	307619	45839.9	21758	369569	45024.6	178186	15326.7	39294.9	22841.9	22438.1		43277.8	510154	40910.5	30264.7	284963	75209.8	12890.1	371028	23646.8		142204	14102.4	30155.6	52953.9	161268	4964.73	78181.3	17385.5	346999	348510
High	YVLTQPPSVSVAPGQTA	0.0109367	0.000528521	0.723	16	P80748	Immunoglobulin lambda variable 3-21	0	1714.9	393884	189154	116749	61118.1	337193	65242.1	457936	1.75211e+06	195745	677099	196099	76645.6	639820	258225	483510	59796.2	153275	36261.1	58197.1		73277.7	898925	96927.7	147401	629307	134661	77319.5	1.1396e+06	95004.5		277856	138282	109363	293780	272894	6983.57	128338	101892	1.04281e+06	1.40257e+06
High	YVLTQPPSVSVAPG	0.0112178	0.000528521	0.717	90	P80748	Immunoglobulin lambda variable 3-21	0	1414.76	3.64039e+06	4113705	5455239	1.85889e+06	2597953	1.94458e+06	2.65593e+06	7238134	1.46264e+06	3.57175e+06	1.52054e+06	2979242	5093975	1.69136e+06	3.64117e+06	1.42712e+06	4.2772e+06	3383688	1.60056e+06	798038	2.37754e+06	7.77002e+06	4.73114e+06	6.38908e+06	3.43674e+06	6.83781e+06	1.74487e+06	6.38656e+06	2.64921e+06	693453	2179718	6.05238e+06	5439336	1.06396e+06	2637877	442007	4238765	3.90726e+06	5.9263e+06	7.04658e+06
High	YVEKGTQGKIVDLVKELDRD	6.17403e-06	0.000528521	2.586	3	P01009	Alpha-1-antitrypsin	0	2305.24	673565	103505		66688.8	580984	118213	161991	144940	88910.5	98346.3	65538	43582.2		102072	104764	95665.5	89930.5		278019	113334						13294.5		17663.6	902995	81981.4			65318.8							14990.3
High	YVEKGTQGKIVD	0.0035545	0.000528521	0.999	4	P01009	Alpha-1-antitrypsin	0	1336.71	1.95298e+06	1.36675e+06	1.60041e+06	1.45421e+06	2.9962e+06	1.80166e+06	1.84917e+06	2.34805e+06	2.80422e+06	1.38003e+06	1.15735e+06	1.07259e+06	1.65334e+06	393586	1.22732e+06	1520105	1.10204e+06	1.23648e+06	590731	1982719	1927504	885797	1373335	633366	1.72294e+06	973358	559279	1.23657e+06	1.42899e+06	819948	1.64061e+06	903559	790605	725579	1.97912e+06	312323	1.79543e+06	534884	1.00667e+06	739663
High	YTIAALLSPYSYSTTAVVTNPKE	0.00027614	0.000528521	1.637	9	P02766	Transthyretin	0	2489.28	264318	39444.6	9849.93	114014	177562	112125	302074	35721.3	276016	14040.3	153635	87812.1	66786.3	3008.6	121097	117310	43955.2	13293.8	242890	71793.5		214740	45323.9	27931.8	129895	94959.3	242045		66593.1	707167	237032		82541	841916	55160.6		12489.6		14684.2	11288.7
High	YTGIFTDQVLSVLKGEE	0.000126466	0.000528521	1.832	7	P02655	Apolipoprotein C-II	0	1898.97	84788.8			178058	342892	177787			272798			92660.6					211904		166689			175704	129522		293670	401253			306418	473310	223714	142659		244298			487514
High	YSYSTTAVVTNPKE	0.000356814	0.000528521	1.573	61	P02766	Transthyretin	0	1559.76	408799	293280	1354732	647130	1.28486e+06	644343	1.10524e+06	447266	1.22622e+06	288150	998376	394965	575753	199809	660305	593373	136715	627861	740279	658699	1.42351e+06	1352140	750629	833506	696066	545976	2.15257e+06	329462	369949	1.80793e+06	880885	280784	456053	1253989	830930	550038	149803	618247	422317	541485
High	YSTTAVVTNPKE	0.00202089	0.000528521	1.14	66	P02766	Transthyretin	0	1309.66	2.5372e+06	2.02247e+06	7.31389e+06	4247342	6036501	5.8114e+06	8.83723e+06	2.61256e+06	5341741	5.08569e+06	4.04655e+06	3.52773e+06	4.12797e+06	1.83276e+06	3.97148e+06	3.29657e+06	972969	4006277	5.09541e+06	2.91445e+06	10346142	6.08409e+06	4.44685e+06	3.92084e+06	4.31852e+06	3.35997e+06	8.85307e+06	5.64736e+06	3.19492e+06	6.04083e+06	2933078	1.84084e+06	3.33381e+06	3.83029e+06	4.12681e+06	6.17073e+06	1.43262e+06	3718432	2.82836e+06	2.7375e+06
High	YQPVPEQPLYPQPYQPQYQQYT	0.0108447	0.000528521	0.725	3	P02808	Statherin	0	2755.3												86096.5	14788.6	2.21252e+06	66770.4									5480.99		4622.64			5337.05					7381.2	5721.48
High	YQPVPEQPLYPQPYQPQYQQY	0.0164081	0.000528521	0.629	3	P02808	Statherin	0	2654.26	8881.45			13132	13350.5	18605.8		14096.8		17317.3	10731.7	39558.5	8471.97	1.25134e+06	19956.2									9116.15							36575.8
High	YQPVPEQPLYPQPYQPQ	0.0039288	0.000528521	0.974	2	P02808	Statherin	0	2072.01						6679.92	12866.3	6607.64			8185.42	8894.85		575925		7896.86								5500.16							8952.31				6426.71		7106.8			5688.79
High	YPSDIAVEWESNGQPENNYKTTPPVLDSD	0.002029	0.000528521	1.139	18	P01861; P0DOX5	Immunoglobulin heavy constant gamma 4 Immunoglobulin gamma-1 heavy chain	0	3265.48	421522	56804.9	61639.3	271281	275161	325975	292771	180026	111822	184514	103916	172906	99571.9	153764	245542	236393	214923	129916	252725	69677.8		109233		53150	91953.8	134073	24380.3	332463	390391	116366	380698	68947.6	229078	140508	203885		68944.5		57950.7	175176
High	YPREAKVQWKVDNALQSGNSQESVTEQDSKD	0.00253911	0.000528521	1.083	17	P01834	Immunoglobulin kappa constant	0	3536.69	473762	85450.6	158885	300563	341329	303476	260733	203782	139509	229052	174941	184296		95675.4	173559	143408	106923	187075	123963	107032		51184.1				291851		255204	277205	19827	338789		204402	73195	265131	10441.1
High	VPSGVTEVVVKLFDSD	2.38026e-06	0.000528521	2.824	36	P10909	Clusterin	0	1690.89	401635				1.53765e+06		1241515	358610	902029	574100	978302	642231		133114		513924				321681		795937	473546	492756	2.17823e+06	1.86486e+06	446620	452663	1.48412e+06	4057615	1.49173e+06		987398	3.03232e+06	1.94047e+06	51779.6	299004	313911	4447.83	469212
High	YNPQSRSVPPSASHVAPTETFTYEWTVPKEVGPTNAD	0.000300368	0.000528521	1.616	12	P00450	Ceruloplasmin	0	4059.94	327592		8640.6	179930	102342	255415	46086.1	39172.6	138943	9558.02	290160	42288.1		98559.2	163990	94398.6		25468.4	72513.3	106128						62447.7		49766.9	191809		213397		27318.1	216583	202851
High	YICENQDSISSK	0.0089091	0.000528521	0.772	3	P02768	Albumin	0	1443.64		271207	184714	87753.9		79833.9					149510	218561		167989	103868	132757			76379.9					327931	128361	472809	240473		192955			685170	410132	109536	849754	417216		594243	222045
High	YLAPNNLKPVVAEFYGSKED	5.97936e-06	0.000528521	2.594	141	P02787	Serotransferrin	0	2254.14	2.78695e+06	2.64026e+06	3.79821e+06	2.41004e+06	9.32191e+06	1.67515e+06	6.7896e+06	3.48485e+06	4.66721e+06	1.82503e+06	4.43028e+06	3.90548e+06	3.52297e+06	2.44133e+06	1.93471e+06	6.80629e+06	1.07333e+06	3.23243e+06	3.04667e+06	4.682e+06	1.04917e+06	6.69086e+06	1.56252e+06	4.51021e+06	1.14454e+07	3.22026e+06	4.25321e+06	3019352	5.00523e+06	8.30333e+06	4.43748e+06	2.75763e+06	3.08741e+06	9.8846e+06	3.58836e+06	551145	2559565	2.50456e+06	2.20074e+06	4.96238e+06
High	YLAPNNLKPVVAEFYGSKE	0.00441281	0.000528521	0.945	1	P02787	Serotransferrin	0	2139.11	84161	67648.7	116382	73238.2	229710	77461.2	236674	125310	134148	63747.4	113432	175191	111765	72033.1	83232.9	270500	70474	100963	99546.4	147535	67529.5	185866	42424.9	138204	384999	87166.7	146377	111532	233666	220686	144230	129242	83819.2	336256	136136	15168.4	69919	71078.1	90974.8	181155
High	YKTTPPVLDSDG	0.0138958	0.000528521	0.667	23	P01861; P0DOX5	Immunoglobulin heavy constant gamma 4 Immunoglobulin gamma-1 heavy chain	0	1292.64	1244039	1432667	910796	448878	1.31132e+06	605952	1.13837e+06	856742	708396	1.12438e+06	512381	1.04991e+06	1.79149e+06	846889	1.02403e+06	1123643	1.35951e+06	1.16849e+06	1.26592e+06	633052	1.77177e+06	1.74404e+06	1.52478e+06	1.02342e+06	1.13179e+06	1.45729e+06	416427	2.46774e+06	1.66929e+06	885733	1.00517e+06	1.03868e+06	1.2429e+06	443309	1.01017e+06	285749	1.70368e+06	618960	1.55731e+06	1.28752e+06
High	YKTTPPVLDSD	0.0022972	0.000528521	1.108	120	P01861; P0DOX5	Immunoglobulin heavy constant gamma 4 Immunoglobulin gamma-1 heavy chain	0	1235.62	8606456	8747594	5.79791e+06	2.99142e+06	7.77659e+06	3.82232e+06	7.0466e+06	4.87635e+06	4.2132e+06	6682142	2.93508e+06	6.82343e+06	11874099	5246756	5869859	6.47946e+06	9.33606e+06	7.60659e+06	8330079	4.02243e+06	11526587	9835930	8.78528e+06	5.84272e+06	5.94352e+06	7533970	2.50483e+06	1.40591e+07	8.17571e+06	4.50282e+06	6080364	5864165	6.3221e+06	2.24601e+06	5675952	1.56452e+06	12061744	3.63655e+06	8285238	7.23878e+06
High	YKGRPPKAGAEPASEREVS	0.00084408	0.000528521	1.358	25	P01042-2	Isoform LMW of Kininogen-1	0	2029.05	5.43548e+06	234684	1.46828e+06	4.66088e+06	3.17961e+06	3.01185e+06	2.91378e+06	1.26543e+06	2.56936e+06	1.07054e+06	1.74325e+06	660417	208414	438979	685257	1.31853e+06	59860.5	1.15883e+06	1.2706e+06	1.34331e+06	855509	1.35569e+06	1.03012e+06	653122	1.83207e+06	331320	1.40621e+06	854620	810111	1.57835e+06	1.33751e+06	286409	278560	856618	1.17074e+06	86575.1		168830	110080	532261
High	YGYGPYQPVPEQPLYPQPYQPQYQQYT	0.0149623	0.000528521	0.65	2	P02808	Statherin	0	3292.53												7242.15		710275	7128.17
High	YGPYQPVPEQPLYPQPYQPQYQQYT	0.00240066	0.000528521	1.097	2	P02808	Statherin	0	3072.44												8639.42		822489
High	YFPEPVTVSWNSGALTSGVH	0.00211191	0.000528521	1.129	2	P01861; P01859; P0DOX5; P01860	Immunoglobulin heavy constant gamma 4 Immunoglobulin heavy constant gamma 2 Immunoglobulin gamma-1 heavy chain Immunoglobulin heavy constant gamma 3	0	2148.04	254238	10042.5	11528.7			139629		77882.1	103031	46749.2	41580.8	95656.8	27063.5		73861	54263.4	23862.8	29902.4	59618.4							69918.9		121596	153270		177397		80365.6
High	YFPEPVTVSWNSGAL	0.00976372	0.000528521	0.75	2	P01861; P01859; P0DOX5; P01860	Immunoglobulin heavy constant gamma 4 Immunoglobulin heavy constant gamma 2 Immunoglobulin gamma-1 heavy chain Immunoglobulin heavy constant gamma 3	0	1666.81	77585.7			150198	170866		185258	287664	105581	130763		105146	142893	112349		195814	170450			87417.1	319587	71064.9		107117				395516	334239		254040		231230	158410	238429				104406	95238.5
High	YELTQPPSVSVSPGQTA	0.00783914	0.000528521	0.803	70	P01715; A0A075B6K4	Immunoglobulin lambda variable 3-1 Immunoglobulin lambda variable 3-10	0	1760.87	630091	1.11201e+06	818277	816319	729814	717433	250996	631160	258986	2853731	261179	370060	337243	252346	790344	746787	1.43849e+06	654582	265307	202161	574589	1.67127e+06	456824	709491	463153	728846	256448	454240	453020	552061	362097	592632	958086	354313	782754	136630	1.0693e+06	905573	915037	1.08898e+06
High	YELTQPPSVSVSPGQ	0.00548192	0.000528521	0.891	60	P01715; A0A075B6K4	Immunoglobulin lambda variable 3-1 Immunoglobulin lambda variable 3-10	0	1588.79	445783	723631	609745	532466	447818	631261	249401	480814	193165	1.93527e+06	181570	210850	339670	208742	522064	640570	952575	682974	228050	174513	413957	1.38639e+06	444799	733523	361777	544913	210532	438067	333070	353504	254859	300057	565103	303762	635816	144070	982421	659006	868261	753639
High	YELTQPPSVSVSPG	0.00389746	0.000528521	0.976	41	P01715; A0A075B6K4	Immunoglobulin lambda variable 3-1 Immunoglobulin lambda variable 3-10	0	1460.73	2.19912e+06	3.06696e+06	3.12734e+06	2647831	2105296	2.66492e+06	834253	1.84509e+06	926424	8715113	714830	833146	2.05939e+06	818163	2.14942e+06	2.30062e+06	3941297	3.09003e+06	1.03455e+06	1.00887e+06	2347856	6.51385e+06	2.02452e+06	3.21826e+06	1.83088e+06	2.7553e+06	935772	1.91062e+06	1.41528e+06	1.83814e+06	970318	1328991	3.01558e+06	1.09719e+06	2477251	602281	4.57083e+06	3003381	2.9362e+06	3058873
High	YDAYLAPNNLKPVVAEFYGSKED	0.001225	0.000528521	1.265	30	P02787	Serotransferrin	0	2603.27	178158	54119.2	96609.9	171488	463264	220627	420719	188617	370900	117056	180400	354185	60275.1	74130.9	141223	394566	58382.7	132631	204889	291492	33870.2	186298	18194.1	86258.6	454962	116578	180589	158551	359446	563206	334537	60579.5	139364	594416	250394	6718	53014.6	25577.2	39287.7	228795
High	YISPDQLADLYK	0.00830417	0.000528521	0.789	2	P06733	Alpha-enolase	0	1425.73	62258			17065.8			14376.4	23136.5	12589.2			14022.6	17390.3					24655		14757.5	196925		47302			22994.4			62948.6		14885.4		9543.13			13665.3	23855.3	26906.2	22833.4
High	VPSGVTEVVVKLFDS	0.000133224	0.000528521	1.819	1	P10909	Clusterin	0	1575.86
High	VPLPVIAELPPKVSVFVPPRD	2.51753e-06	0.000528521	2.81	13	P01871	Immunoglobulin heavy constant mu	0	2269.33	76990.4	12902.3		600583	437335	429066	8603.42	240696	193877	1.43597e+06	128072	148153		74903.4	439868	40530.3	43845.7	260176		36635.5		24966.8			8317.53	92574.8		8537.26	369058	91821.4	40801.3	8232.33	230962	124322	796352		4925.63
High	VPGDGDEELLRFSN	0.00334726	0.000528521	1.014	3	P02760	Protein AMBP	0	1547.73	337217	589837	654284	1.28415e+06	492543	1.57516e+06	459680	820348	604671	359769	588371	225337	377517	255002	278177	332431		552396	1411846	427471	979658	1.4295e+06	1.15739e+06	821640	1.22812e+06	392158	2.28788e+06		449374	1.107e+06	428015	676055		762236	500048	178466		689191		610718
High	VFPLAPSSKSTSG	0.00761716	0.000528521	0.81	26	P0DOX5	Immunoglobulin gamma-1 heavy chain	0	1277.67	28629.1	3.90247e+06	2.04244e+06	954734	1.93754e+06	1.05053e+06	2.20809e+06	2.35277e+06	1.37957e+06	2.80216e+06	1223869	2.75408e+06	3.72058e+06	1.82638e+06		2.26651e+06	3902393	2.52289e+06	2214293	1.24298e+06	7341438	3.57332e+06	7.82295e+06	6.03105e+06	2.25023e+06	4.55303e+06	1729338	4600710	2.6753e+06	1.55223e+06	1.85602e+06	1.98305e+06	3.77388e+06	968536	2.09434e+06	1.22434e+06	4.00778e+06	1.26564e+06	2830494	2.69489e+06
High	VFEVSLADLQNDEVAFR	0.00554861	0.000528521	0.888	1	P61247	40S ribosomal protein S3a	0	1951.98	16601.7	17300	13898.1	20272.9	130926		90795.2	20739.2		5057.48	20377.5	2886.89		10863	3489.16	3069.73				18891.5	30872.7	122037	55367.8	58639.4	9073.39		196763		21928.8	15593	10984.5	52377.5	198568	19111.6		18774.5		5254.49
High	VEWESNGQPENNYKTTPPVLDSD	0.000552105	0.000528521	1.464	46	P01861; P0DOX5	Immunoglobulin heavy constant gamma 4 Immunoglobulin gamma-1 heavy chain	0	2619.18	1.0925e+06	754615	388545	891642	852552	799580	492741	711655	216832	733747	280359	426919	654651	470546	587602	610867	1.29233e+06	770093	462791	234394	443103	883857	357489	355280	429357	879830	206520	1.40958e+06	899287	510791	690210	651462	758084	267756	533606	78094	835421	154626	720464	922455
High	VEWESNGQPENNYKTTPPVLD	0.00164756	0.000528521	1.191	12	P01861; P0DOX5	Immunoglobulin heavy constant gamma 4 Immunoglobulin gamma-1 heavy chain	0	2417.13	569049	544137	272274	405573	441423	397014	266576	490408	99986.5	398533	98593.9	284441	388148	237421	232587	313655	631874	523288	282266	76839.5	94662.1	256356	122694	119209	183721	188174	158866	934486	477700	316887	366617	389400	429005		214156	28264.7	217285	15934.8	403144	470553
High	VEVHNAKTKPREEQY	0.00184306	0.000528521	1.163	23	P0DOX5; P01860	Immunoglobulin gamma-1 heavy chain Immunoglobulin heavy constant gamma 3	0	1827.93	3.19482e+06	860044	657060	1.87778e+06	1.53137e+06	1.15824e+06	2.79226e+06	1.099e+06	749919	1.72535e+06	369446	652728		449624	525303	677777	1.08051e+06	816328	2.09635e+06	444620	509574	1.00501e+06	524164	228721	906458	641501	146928	2.63073e+06	1.81583e+06	987794	803275	229920	822004		970644		1.02536e+06		378230	432011
High	VETTTPSKQSNNKYAAS	0.00397629	0.000528521	0.971	35	P0DOY2	Immunoglobulin lambda constant 2	0	1825.89	5.49923e+06	2629887	2.78124e+06	2.48383e+06	2249348	2.47997e+06	3027246	3.5704e+06	2.90262e+06	5.64373e+06	1596160	2.10196e+06	2.74358e+06	2.29635e+06	1.8424e+06	2757112	3756971	3.55303e+06	2.57112e+06	1.71891e+06	1.44292e+06	2468676	2.16674e+06	1.66795e+06	2.79173e+06	3.36962e+06	600521	5374453	2.42536e+06	2.50739e+06	3.29385e+06	1.31989e+06	3.09087e+06	1.36183e+06	2.63853e+06	378834	4301510	986915	3294701	1887170
High	VETTTPSKQSNNKYAA	0.00333388	0.000528521	1.015	32	P0DOY2	Immunoglobulin lambda constant 2	0	1738.86	11495713	5.54033e+06	5913726	4.19619e+06	4.82081e+06	4902067	5.59138e+06	7522550	5.07315e+06	11142368	2.74895e+06	5032625	6512794	4.36021e+06	4.01487e+06	5.53525e+06	7449307	7537214	4679187	3.52815e+06	2874477	4.59419e+06	3898607	3.15217e+06	4936070	7.39805e+06	1.08387e+06	10293505	4.96135e+06	3.96831e+06	5.57062e+06	3.11448e+06	6836090	2252311	5665019	511179	8955318	1.98912e+06	6577138	4.41304e+06
High	VETTTPSKQSNNKYA	0.00216327	0.000528521	1.123	35	P0DOY2	Immunoglobulin lambda constant 2	0	1667.82	7.2338e+06	3.53558e+06	3.56783e+06	3.78189e+06	2.53597e+06	3.09218e+06	4.26593e+06	5241633	3227334	7.08635e+06	1.99859e+06	3249107	3.52847e+06	3.1935e+06	2.58017e+06	3254578	4.20477e+06	4.19123e+06	3614829	1.68788e+06	1.63845e+06	3005749	2497664	2.0074e+06	3.0032e+06	4789859	576308	6549368	3.30942e+06	3.22469e+06	3.3946e+06	1937264	5141363	1.40118e+06	3.82193e+06	311046	5801460	1.16613e+06	4.204e+06	2.79848e+06
High	VETTTPSKQSNNKY	0.00085771	0.000528521	1.354	29	P0DOY2	Immunoglobulin lambda constant 2	0	1596.79	4785384	1.84459e+06	1.94338e+06	2.37298e+06	1.6269e+06	1.95079e+06	4.49758e+06	2.73575e+06	1.84489e+06	4.77244e+06	1.10492e+06	2.00372e+06	1.96721e+06	1.68041e+06	1.57906e+06	1.56154e+06	2.63104e+06	2.12302e+06	2.82903e+06	1.13842e+06	1296691	1.76455e+06	1.64471e+06	1.09867e+06	2078713	2.41813e+06	439291	3777716	1.82349e+06	1.95938e+06	1.79016e+06	887593	1.99219e+06	753332	2110491	162791	3.40373e+06	573623	2.55437e+06	1.17762e+06
High	VETTKPSKQSNNKYAA	0.0109367	0.000528521	0.723	25	P0DOX8	Immunoglobulin lambda-1 light chain	0	1765.91	1.8286e+06	906126	1.26577e+06	1.11953e+06	3.01339e+06	1.46359e+06	578842	292693	539541	3.68347e+06	378187	733730	740091	676862	580953	568539	577153	428947	1.82014e+06	432023		372634	809854	236163	547393	2.07032e+06	284431	1.89077e+06	1.54113e+06	544984	513364	528695	1.29454e+06	103969	1.3069e+06	30438.1	1.22597e+06	84261	747098	461471
High	VENDEMPADLPSLAADFVESKD	0.00012297	0.000528521	1.839	5	P02768	Albumin	0	2408.08					155711		158294	41206.9	45545	53511.6	19696.1	66323.4	28018.2	21244.7	76487.5	121566	26388	70682.1	71041.7	67692.4		64815.7		21774.8	186927	78546.3	173776	90548.3	208028	236553	65799.3	53232	99182.2	327683	137874	12496	20408.5	18691.5	33209.1	53472.6
High	VENDEMPADLPSLAADFVESKD	0.00017775	0.000528521	1.747	5	P02768	Albumin	0	2392.09					353850		327006	218375	556545						260718						504205	19949.9			78703.6			92282.2	278950		332555			368894	28263.6					50751.3
High	VEKGDVAFVKHQTVPQNTGGKNPD	0.0101387	0.000528521	0.741	3	P02787	Serotransferrin	0	2565.31	597012	940085	1.0207e+06	479020	1.10941e+06	549625	1.12673e+06	859702	1.02467e+06	752199	905322	902457	265112	573741	430410	994926	304706	730322	471645	917687	2.01896e+06	1.16411e+06	641627	1.03065e+06	925658	794171	758494	633135	969621	660863	681354	804908	903363	700016	903058	227102	315465	485421	370048	754226
High	VEGTEPTTAFNLFVGNLNFNK	0.00152074	0.000528521	1.211	3	P19338	Nucleolin	0	2312.16		13634.2		91239.6	112410	46027.7	157772	103434		58687.4	93347.6		36409.4		78984.5	107795	47937.4			38645.1	17119.8	81367		75324.8			106008	28512	33005.7			231425	160484	114449		101239	54501.8	63315.5	62950.6	38102
High	VFPLAPSSKSTSGG	0.00673888	0.000528521	0.84	13	P0DOX5	Immunoglobulin gamma-1 heavy chain	0	1334.7	1.18904e+06	1.42264e+06	824633	470829	1.06249e+06	575322	1.03185e+06	800118	601461	1.12575e+06	455176	1.15461e+06	1.60022e+06	710454	930678	947547	1.57956e+06	1.25716e+06	947446	575834	1.61972e+06	1.61902e+06	1.62684e+06	1.04063e+06	1.16433e+06	1.20131e+06	435032	2361743	1.32591e+06	646330	885488	1.09514e+06	912309	395435	925287	249295	1.77731e+06	506625	1.389e+06	1.28731e+06
High	VEEETGDGLDEDSDRAIEGR	0.000745532	0.000528521	1.389	18	P00734	Prothrombin	0	2191.96	599154	413525	785591	433193	845633	358354	746718	500030	949251	304380	735362	366137	404942	246118	409587	624363	146708	478378	192822	622806	746972	821437	688547	490868	650083	570788	680977	332445	356385	1.10718e+06	665564	306245	571264	602736	518247	208570	177395	712034	334979	650721
High	VDSGSSEEQGGSSRA	0.0101387	0.000528521	0.741	2	P01833	Polymeric immunoglobulin receptor	0	1452.62													133889	1.46503e+06		188721	116289		197933									40405							191397					53349.4
High	VDSGNDVTDIADD	0.0121616	0.000528521	0.698	154	P00738	Haptoglobin	0	1335.55	3.01111e+08	646324	7.23538e+07	5.22988e+07	2.18037e+08	4.74536e+07	1.73884e+08	1.1415e+06	1.07588e+08	5.33771e+07	2.82262e+07	222431	8.00633e+07	1.16423e+06	2.03277e+08	2.96526e+07	1.22518e+08	816471	8.30908e+07	1.46538e+08	5.60543e+07	2.38964e+08	1.24918e+07	3.01724e+07	2.16037e+08	1.30815e+06	1.15273e+08	1.34951e+06	1.02503e+06	8.57656e+07	1.24548e+08	201387	1.42552e+06	964624	1.75134e+07	3.04509e+08	1.34781e+08	1.00608e+08	1.72448e+08	1.07529e+08
High	VDNALQSGNSQESVTEQDSKD	7.54279e-06	0.000528521	2.536	103	P01834	Immunoglobulin kappa constant	0	2251	1.31605e+06	3.21086e+06	1.76037e+06	1.30454e+06	1885336	1.72249e+06	1.63508e+06	1.95434e+06	1.32509e+06	2.64714e+06	826188	1.55101e+06	2.76735e+06	1.65033e+06	1.48786e+06	1.38188e+06	3.00787e+06	2.16237e+06	1.81922e+06	1.04508e+06	1.69775e+06	2.46727e+06	2.06877e+06	1.50969e+06	1.56525e+06	2.5754e+06	842912	3.55162e+06	1.98742e+06	839051	1.34847e+06	2.00936e+06	2.66711e+06	405843	2.79829e+06	364550	4.23728e+06	808642	2.04714e+06	1.54621e+06
High	VDNALQSGNSQESVTEQDSK	9.9038e-06	0.000528521	2.468	58	P01834	Immunoglobulin kappa constant	0	2135.97	478421	1.61373e+06	1.23979e+06	620627	699890	662504	542491	1.10251e+06	104868	281693	914230	1.1647e+06	254279	869278	558244	900939	1.10064e+06	990421	446672	978446	3.02467e+06	1.47403e+06	1.35015e+06	2.14598e+06	946057	1.85932e+06	1.47286e+06	406112	1007314	547747	129561	1813133	1779488	626533	231341	2.13226e+06	399946	2667006	1.45685e+06	1.226e+06
High	VDNALQSGNSQESVTEQD	0.0109367	0.000528521	0.723	42	P01834	Immunoglobulin kappa constant	0	1920.84	1.05814e+06	1.96679e+06	941568	803208	1.06669e+06	806257	962310	1.15518e+06	754373	1.17805e+06	716810	987619	1.37136e+06	685690	879748	847357	1.75912e+06	1.21367e+06	1089679	868327	1.16539e+06	1.57379e+06	1.44805e+06	1.18194e+06	909770	1.70399e+06	703847	1.75105e+06	846163	810056	882373	1.29803e+06	1.47244e+06	341623	1.18754e+06	291490	2.07381e+06	615876	1337660	1.20818e+06
High	VDGVEVHNAKTKPR	0.00623856	0.000528521	0.859	5	P01861; P01859; P0DOX5; P01860	Immunoglobulin heavy constant gamma 4 Immunoglobulin heavy constant gamma 2 Immunoglobulin gamma-1 heavy chain Immunoglobulin heavy constant gamma 3	0	1549.84	402304	229620	272482		129221		270763	119738	241847	467512		103556	130210	80503.5	87157.6	62158.9	181387	200384	136983	106462		325686	90046.6	139376	105638	267703		587953	436430	356754	263032	134541	322026		317686		305465		180826	160310
High	VDETYVPKEFNAETFTFHAD	0.00417208	0.000528521	0.959	30	P02768	Albumin	0	2360.07	260820	156446	189727	385098	598844	400834	693945	475806	601217	163370	348457	563488	238763	107887	361048	587003	105129	302206	315278	459059	70775.8	367330	35316.6	88811.7	417273	222663	233238	343678	547120	537467	535898	123737	289884	1.08292e+06	415608	26144.8	125927	127033	75148.9	452026
High	VDAEDGHGPGEQQK	0.011905	0.000528521	0.703	8	P00751	Complement factor B	0	1466.65		241071	108259		372368					281008		656864	137232	170804	224169	180219	147389			159568	162279	124034		191411		370835	302348	505601	453770			170929	224503	23348.9	203129		486542	173650	164764	392972
High	VDAEDGHGPGEQQ	0.00385092	0.000528521	0.979	7	P00751	Complement factor B	0	1338.56	560250	801082	848340	1.96471e+06	2517066	2.06916e+06	425556	374342	2.23715e+06	1.0023e+06	1.00871e+06	741605	405020	1.39001e+06	1.02904e+06	586128	858947	1.06121e+06	2.23828e+06	859915	639493	493040	419553	634024	300393	827586	1280122	957136	548582	299071	231672	287311	725641	456503	672206	102945	1.18792e+06	1.3597e+06	819766	1581171
High	VAPEEHPVLLTEAPLNPK	0.00997012	0.000528521	0.745	5	P60709	Actin, cytoplasmic 1	0	1954.06								13715.7			4548.68				14863.4		5193.45		64810.1		745400		4504.02			74982.8		11784.8				48337.3			13482	59991	12654	39765
High	VANALAHKYH	0.00201281	0.000528521	1.141	35	P68871	Hemoglobin subunit beta	0	1123.6	2.01848e+06	34565259	1.38158e+06	3187485	2.58082e+06	3.35907e+06	5.78149e+06	1.36392e+07	9.01456e+06	1.46583e+07	2.33943e+07	1.73885e+06	572976	1.05805e+06	1.50741e+06	1.71584e+06	1.63856e+06	2.70817e+06	617460	1.76358e+06	504869	3652605	7.25594e+06	467824	2281276	538356	1.07218e+06	2.76369e+06	1.92058e+06	1.2611e+06	3.11068e+06	1.03269e+06	772705	3445198	501162	165855	1.51068e+06	1.80385e+06	675224	2.09307e+06
High	VAFVKHSTIFENLANKADRD	9.17977e-05	0.000528521	1.912	31	P02787	Serotransferrin	0	2275.18	1.77406e+06	480036	1.0335e+06	1.09361e+06	3.7523e+06	1.1702e+06	2.9367e+06	1.34155e+06	2.17761e+06	728654	1.26998e+06	2.10914e+06		432413	995802	2.86205e+06	98198.1	1.1969e+06	897563	1.65549e+06	532399	1.45653e+06		130965	2.80559e+06	916115	773310	905618	1.52775e+06	1.6245e+06	1.84368e+06		770418	2.84821e+06	2.16992e+06
High	VAFVKHSTIFENLANKAD	3.12587e-05	0.000528521	2.181	34	P02787	Serotransferrin	0	2004.05	1.93751e+06	1.06776e+06	1.85561e+06	883483	3.42526e+06	1.16097e+06	2.12529e+06	1.46607e+06	2.31764e+06	929009	2.13687e+06	1.64002e+06		418757	1.22828e+06	3.6756e+06	651899	1562471	1.67571e+06	1.86812e+06	737527	2.55009e+06	416127	683625	3.72091e+06	1.14255e+06	1.24107e+06	1.28839e+06	2.26117e+06	1.99158e+06	1.97948e+06	491718	831471	2790221	1853969		564161	363132	301418	855098
High	VAFVKHQTVPQNTGGKNPD	1.05592e-05	0.000528521	2.452	205	P02787	Serotransferrin	0	2037.05	3.98663e+07	7.01596e+07	6.6006e+07	3.07952e+07	1.21582e+08	3.22117e+07	7.87904e+07	7.28393e+07	77990108	6.28833e+07	5.58865e+07	6.12989e+07	4.24775e+07	4.84338e+07	2.97788e+07	8.20536e+07	3.56211e+07	5.51393e+07	3.6621e+07	5.24006e+07	1.28308e+08	7.29901e+07	5.73447e+07	5.79901e+07	6.58155e+07	5.79358e+07	6.11296e+07	60837906	8.18781e+07	5.56247e+07	4.82467e+07	6.49316e+07	5.29499e+07	5.25103e+07	6.91866e+07	2.23005e+07	4.09217e+07	4.53596e+07	4.99127e+07	6.69478e+07
High	VAFVKHQTVPQNTGGK	0.000345564	0.000528521	1.581	23	P02787	Serotransferrin	0	1710.93	2090265	1.39117e+06	1.89346e+06	795586	4.48386e+06	865927	2.08386e+06	2252869	3.11553e+06	1.66551e+06	1.67015e+06	1.50265e+06	824340	883882	705966	2.94332e+06	433300	1.74745e+06	736262	1.75392e+06	1.85933e+06	1.69317e+06	1.01785e+06	873678	1.91845e+06	1.23626e+06	854583	1.06039e+06	1.99039e+06	1.8678e+06	1.32815e+06	606829	1.13551e+06	1.3283e+06	1.80073e+06	184038	678005	486498	615651	657224
High	VGGLQETDKIIEVEEEQED	0.00326779	0.000528521	1.02	10	P23142	Fibulin-1	0	2160.02	58304.5	361060	192873	202329	180414	211161	207313	447970	240025	226346	348992	198688	197240	161964	194903	202386	399426	235051	170079	160407	160732		207116	264245		318811	159283	399754	374548	260002	232845	155489	517245	224771	403038	9499.16	480849	302183	287096	457150
High	VHLTPEEKSAVTALWGKVNVD	1.38644e-05	0.000528521	2.384	7	P68871	Hemoglobin subunit beta	0	2293.22	5053.2	8636.27		232487		166411		243505	575347	166713	1126356	5306.7		6254.12			10224.2											41920.5			706081			178381
High	VPDRFSGSGSGTD	0.00487834	0.000528521	0.92	12	A0A087WW87; P01615; A0A075B6S2; A0A075B6S6; P06312	Immunoglobulin kappa variable 2-40 Immunoglobulin kappa variable 2D-28 Immunoglobulin kappa variable 2D-29 Immunoglobulin kappa variable 2D-30 Immunoglobulin kappa variable 4-1	0	1281.57	1397033	2.32022e+06	1.33413e+06	1.41393e+06	1.74113e+06	1.57786e+06	1.00839e+06	2.04628e+06	955219	3271263	733335	1.37469e+06	4.91843e+06	3226119	1.12563e+06	1.58095e+06	3.19045e+06	1.68531e+06	1.95624e+06	526279	2.21294e+06	1.87134e+06	1.40681e+06	2.4695e+06	1.23859e+06	3.18369e+06	630441	4.4343e+06	1.50435e+06	880799	961478	2.5693e+06	2.69937e+06	660627	2869213	1.00731e+06	3.88666e+06	1.35929e+06	2.32796e+06	3.2218e+06
High	VNVEINVAPGKD	0.0115068	0.000528521	0.711	1	P35527	Keratin, type I cytoskeletal 9	0	1254.67																					670031
High	VNDTIQIDLETGK	0.00144939	0.000528521	1.223	3	P62701	40S ribosomal protein S4, X isoform	0	1445.75	17087.2	123145	53466.9	49161.6	55433.7	50516.2	43066.4	73355.6			59731.2	59157.3		56834.6	91038.2	43589.8	139922	70663.7	17029.3	35189.1	159027	193634	117759	122551	69456	38007.7	135560	13968.3	58176.8	46619.8		173619	121922	112773	10044.8	296606		388968	43468.3	129071
High	VNDGDMRLADGGATNQG	0.000998694	0.000528521	1.316	5	Q08380	Galectin-3-binding protein	0	1706.74	124266	815094	2306944	356885	571317	349268	353176	942921		711062	288243	587333	3.34294e+06	567334	805374	1.10428e+06	141885	453127	325616	736997	1.78976e+06	856862	2.25004e+06	1.12185e+06	1235890	1.19538e+06	517762	1.42971e+06	697215	179077	211737	480418	1.07268e+06	142150	1.10548e+06	449147	459955	2.24463e+06	669359	402759
High	VNDGDMRLADGGATNQG	0.00374446	0.000528521	0.986	14	Q08380	Galectin-3-binding protein	0	1690.74	754501	894835	1.94128e+06	288790	711434	306417	722856	1.63915e+06	386261	737020	467520	972972	331945	350276	1.43833e+06	1.48765e+06		965811	571993	770062		418597	2944718	829336	977298	474624	206055	1.51599e+06	669293	227087	319074	495680	498127	303131	996567	554163		189363		419389
High	VNDGDMRLADGGATNQ	0.00378972	0.000528521	0.983	16	Q08380	Galectin-3-binding protein	0	1633.72	469756	514392	1.11395e+06	152226	412939	174942	399349	976327	199966	411398	293688	547712	177491	196714	833041	850146	149045	585902	333504	456921	47605.9	240196	1.75515e+06	493318	580218	275543	133881	897767	388508	130394	185335	301470	280925	181243	549743	342962	41783	96138.4	110510	275428
High	VNDGDMRLADGGA	0.00787141	0.000528521	0.802	2	Q08380	Galectin-3-binding protein	0	1306.57	121359	401987	1.27045e+06	169062	399810	169784	321649	702356	149054	449189	221594	371597	2.44836e+06	404003	450713	695975		381229	151109	474862	1.52559e+06	626595	1.47137e+06	831209	930676	678160	444700	1.13275e+06	463060	172295	214724	367866	634326	146840	832863	561473	446954	1.90304e+06	551693	333711
High	VNDGDMRLADGGA	0.0121616	0.000528521	0.698	7	Q08380	Galectin-3-binding protein	0	1290.57	588568	709736	1.41573e+06	195636	529106	213525	641200	1276292	219807	537474	369369	758954	285621	299278	1.1398e+06	1111083	165187	790591	432892	631803	48776.5	329528	2.55161e+06	806332	789864	315720	173983	1.1971e+06	606289	200205	224518	463624	325825	249161	704554	766812	65508.3	171115	122524	357436
High	VNDGDMRLADGG	0.00665715	0.000528521	0.843	17	Q08380	Galectin-3-binding protein	0	1235.53			2.93601e+06	126092	982781		950670		299907				4.65352e+06		919085	2.02249e+06			97561.4	1.16171e+06	3.5957e+06	1232761	2.58209e+06	1.70061e+06	2604280	1.44525e+06	812355	2.62447e+06	893539	471516			1.49304e+06		2.05703e+06	1.3829e+06		3.85104e+06
High	VNDGDMRLADGG	0.00325473	0.000528521	1.021	13	Q08380	Galectin-3-binding protein	0	1219.54	1.59293e+06	1.40777e+06	2876505	1.07852e+06	887426	1.16437e+06	954382	2.874e+06	426872	1.23939e+06	566130	1.31736e+06	706449	761816	2585816	1.82576e+06	371117	1538129	1.19329e+06	1.27015e+06	180121	695805	5384126	1.80478e+06	1.70135e+06	852998	302773	2497700	1.10727e+06	288968	349123	805850	802665	488986	2.03985e+06	1.60154e+06	248377	378639	280738	680403
High	VNDGDMRLADG	0.00668428	0.000528521	0.842	21	Q08380	Galectin-3-binding protein	0	1178.51	556205	1.32226e+06	4.66291e+06	572867	1.3882e+06	432910		2.03391e+06	525402	1.64465e+06	572284	1.09631e+06	8.20864e+06	1335297	2.01978e+06	2661019		1.88911e+06	862200	2242626	3.94758e+06	1.82037e+06	5023156	2.26968e+06	5178490	2.61723e+06	1.15002e+06	3.08525e+06	987328	379145	800973	1.00411e+06	2.3856e+06	417323	2.74626e+06	1.81077e+06	1.09166e+06	5453588	1764352	759188
High	VNDGDMRLADG	0.00320301	0.000528521	1.025	21	Q08380	Galectin-3-binding protein	0	1162.52	2.57609e+06	1.88737e+06	4.17483e+06	1655007	1.34012e+06	1.77168e+06	1.17302e+06	3.33554e+06	537847	1755942	735155	1534682	782600	1.1854e+06	3.4436e+06	3138898	399769	2.04156e+06	1.16795e+06	1.45585e+06	137571	687865	7.11648e+06	1970132	2.70359e+06	863834	450984	4255633	1.35837e+06	400170	429434	769066	1.04151e+06	614232	2.16397e+06	1.82865e+06	285221	493314	348403	888003
High	VNDGDMRLAD	0.00554861	0.000528521	0.888	116	Q08380	Galectin-3-binding protein	0	1121.49	4.96575e+06	5.46454e+06	2.79015e+07	5.16306e+06	1.14376e+07	5.74184e+06	9.2831e+06	1.769e+07	2.04388e+06	6.70443e+06	1.10222e+07	9.94093e+06	3.18496e+07	6.19703e+06	7.53278e+06	1.69673e+07	2.24973e+06	7.95088e+06	2.69075e+06	9.21915e+06	3.13041e+07	1.26079e+07	2.64043e+07	9.26533e+06	1.97967e+07	9.72077e+06	6.83515e+06	1.77736e+07	9.77451e+06	4.13625e+06	5.06073e+06	7.04814e+06	9.21376e+06	3.99726e+06	1.36312e+07	1.03921e+07	4.80341e+06	2.65516e+07	9.95616e+06	4.97423e+06
High	VGTSAAPVPSDNH	0.00196502	0.000528521	1.147	28	P02649	Apolipoprotein E	0	1251.6	3.04147e+06	4.08534e+06	2.54867e+06	2.0204e+06	3.09539e+06	2.26873e+06	1.6901e+06	5276309	2734360	7.25532e+06	4.60324e+06	2.86455e+06	2564748	4.75774e+06	2.50228e+06	1878616	1.46026e+06	2.73094e+06	1.67555e+06	2545549	4.21577e+06	7463994	3.43995e+06	1711292	1.89422e+06	6958213	2.77863e+06	2.31744e+06	2844467	837441	2.32097e+06	2.30843e+06	6162775	2.92506e+06	3.35121e+06	1.84347e+06	1.3851e+06	3516112	3.24869e+06	2.79004e+06
High	VNDGDMRLAD	0.00332056	0.000528521	1.016	45	Q08380	Galectin-3-binding protein	0	1105.49	13698664	8.04236e+06	16741190	7576002	5.7164e+06	7863125	5205779	14819068	2.38276e+06	7.82677e+06	2920185	6506762	3.69458e+06	5.45527e+06	14898060	14022733	1764215	8757447	5272519	6409650	512471	2.68055e+06	29485334	8480243	10823262	3960600	1.93698e+06	19406968	5834982	1.61941e+06	1.8352e+06	3.39181e+06	4350993	2.61145e+06	8858485	8919943	1.38691e+06	2.05974e+06	1.64746e+06	3909152
High	VMHEALHNHYTQKSLSLSPG	0.000106034	0.000528521	1.876	44	P01859; P0DOX5	Immunoglobulin heavy constant gamma 2 Immunoglobulin gamma-1 heavy chain	0	2249.11	9.68127e+06	1.60796e+06	1.1758e+06	1.0032e+06	2.59575e+06	1.06888e+06	3.75026e+06	1.65398e+06	1.9382e+06	1.5897e+06	750068	2.31034e+06		436501	1.38434e+06	1.04889e+06	821547	1.79312e+06	1.65014e+06	426084	165225	1.24069e+06	374216	556585	876114	1.73799e+06	114009	2.31618e+06	2.40171e+06	264176	1.91971e+06		1.34006e+06	452916	1.3616e+06
High	VLSPADKTNVK	0.00716374	0.000528521	0.825	15	P69905	Hemoglobin subunit alpha	0	1171.67	1.41025e+06	9545292	1.37101e+06		1.97886e+06	871249	823564	2.79875e+06	2.85378e+06	3340859	4.0528e+06	348216	1.02466e+06	263942	265938	745317	1.23704e+06	1.58382e+06	568574	1.00711e+06	482901	5.22558e+06	9.68923e+06	488666	1.85686e+06	869332	1.73027e+06	3.25165e+06	2.09532e+06	1.84252e+06	4878855	1.67029e+06	824781	3.72371e+06	497922	600004	1.17408e+06	4042021	878251	3.46767e+06
High	VLKDSGRDYVSQFEGSALG	0.0140777	0.000528521	0.664	6	P02647	Apolipoprotein A-I	0	2028	335600	243714	420526	330746	705469	355741	436065	836625	232712	264508	413880	484401	418157	196473	405797	591328	267337	477119	277450	421478	378925	710402	288734	311480	751196	478417	407958	606075	865200	668096	729274	497799	392644	1.31028e+06	352544	180600	390603	389340	405144	715383
High	VLKDSGRDYVSQFEG	0.00641818	0.000528521	0.852	5	P02647	Apolipoprotein A-I	0	1699.83	409318	276871	589635	362406	860044	375657	732274	623130	561491	270669	383386	349929	255298	90196	378522	381595	128868	386326	338764	497174	439140	390988	301714	231246	524197	237535	189160	431966	474470	402445	488742	305819	211888	470967	326663	138016	235258	185246	231071	247886
High	VKHQTVPQNTGGKNPD	0.00234366	0.000528521	1.103	100	P02787	Serotransferrin	0	1719.88	1.62603e+07	2.28413e+06	7459413	8.23458e+06	2.71638e+07	6.75492e+06	1.11759e+07	1.17285e+07	5.17671e+06	4773081	7.62112e+06	4.30533e+06	2.49828e+06	7.4318e+06	4.20044e+06	5679418	1.67155e+06	3.82266e+06	1.41376e+07	5.42148e+06		6.90554e+06	3.61709e+06	3.43712e+06	7.73695e+06	3.01876e+06	1.79584e+06	3148904	3.36635e+06	6576837	1.73828e+06	1.30002e+06	2.37214e+06	1.67691e+06	6.20667e+06	435849	1.41247e+06	764910	2.49353e+06	2.53373e+06
High	VKGFYPSDIAVEWESNGQPENNYKTTPPVLDSD	0.00270713	0.000528521	1.067	5	P01861; P0DOX5	Immunoglobulin heavy constant gamma 4 Immunoglobulin gamma-1 heavy chain	0	3696.73	307667			154298	135844	153084	35607.2	48455.9	75924.9	51628.3	63902.8	90960.5		33366.1	93241.1	41096.6	35710.4	45371.2	119608							55865.4		37052.9	253622	21374.3	310520		69981.3	57711.6	104234
High	VKAGVETTTPSKQSNNK	0.0120069	0.000528521	0.701	1	P0DOY2	Immunoglobulin lambda constant 2	0	1788.95										334973																219686
High	VHTFPAVLQSSGLYSLSSVVTVPSSSLG	0.000166052	0.000528521	1.764	8	P01861; P0DOX5; P01860	Immunoglobulin heavy constant gamma 4 Immunoglobulin gamma-1 heavy chain Immunoglobulin heavy constant gamma 3	0	2819.48	73301.4	7627.68					32986.6	5728	7924.04	117859					10052.5			7161.46			85773.6	68057.9		9539.31		249671			473005	6466.64		4033.41	6184.44	7960.52	232017		246168		4204.43
High	VHTFPAVLQSSGLYSLS	0.00311446	0.000528521	1.032	8	P01861; P01859; P0DOX5; P01860	Immunoglobulin heavy constant gamma 4 Immunoglobulin heavy constant gamma 2 Immunoglobulin gamma-1 heavy chain Immunoglobulin heavy constant gamma 3	0	1805.94	229454	94344.4	24562.5	96616.8	274770	109592	389714	194677	174112	166067	70594.3	242848	93264.3	67312.1	111159	155781	102955	110124	341069	45399.4	23644.3	165689			315275	271814	308126	479404	567296	220643	249648		370009	106213	145420		150198	28136.3	59945.9	217470
High	VHTFPAVLQSSGLYSL	0.0017012	0.000528521	1.183	11	P01861; P01859; P0DOX5; P01860	Immunoglobulin heavy constant gamma 4 Immunoglobulin heavy constant gamma 2 Immunoglobulin gamma-1 heavy chain Immunoglobulin heavy constant gamma 3	0	1718.91	281377	43384.4	28246.7	158208	167116	228074	202752	176611	178733	231630	64369.9	453103	121622	84677.8	168211	187996	83564.2	120884	326596	88637.4	36641.7	233370	72092.1	122778	433276	258432	84128.6	594916	557773	559584	229442		395673	154539	221251		100946	26747.4	41188.3	87964.3
High	VHLTPEEKSAVTALWGKVNVDEVG	0.0103974	0.000528521	0.735	4	P68871	Hemoglobin subunit beta	0	2578.35				127692	29977.8	88699.1	12131.8	129340	284774	46295.7	2.11165e+06	9884.26			19423.3														138569		518493		25376.3	93640
High	VMHEALHNHYTQKSLSLSPG	0.00178495	0.000528521	1.171	53	P01859; P0DOX5	Immunoglobulin heavy constant gamma 2 Immunoglobulin gamma-1 heavy chain	0	2265.11	1.49004e+06	3.69321e+06	1.97513e+06	1.89231e+06	1.92563e+06	1.89449e+06	2.48755e+06	4.69656e+06	1.30004e+06	2.60757e+06	646769	2.56243e+06	1.13668e+06	792671	1.27932e+06	992394	1.37495e+06	4.72734e+06	1.76891e+06	1.1747e+06	1.02695e+07	8.55044e+06	6.60229e+06	9.44252e+06	8.3816e+06	1.37389e+07	3.84798e+06	8.49859e+06	1.12271e+07	4.67866e+06	6.5555e+06	3.14484e+06	1.08933e+07	2.00098e+06	5.96798e+06	248913	1.02345e+07	2.88732e+06	8.47391e+06	5.83818e+06
High	SVFPLAPSSKSTSG	0.0124243	0.000528521	0.693	37	P0DOX5	Immunoglobulin gamma-1 heavy chain	0	1364.71	1.08422e+06	2244781	1.16869e+06	731760	998428	905503	1.19455e+06	1.3255e+06	700061	1.16607e+06	443663	2.23934e+06	2.08011e+06	948456	1.02827e+06	988521	1.59168e+06	1.31682e+06	1.29844e+06	620948	2.42438e+06	2.24784e+06	1.91698e+06	1384537	1.40186e+06	1.5785e+06	401354	2.23466e+06	2.89963e+06	712728	864495	1.78591e+06	1.07686e+06	489518	1.53107e+06	288820	2.49192e+06	690624	1.64707e+06	1.4556e+06
High	STYTGIFTDQVLSVLKGEE	0.000267433	0.000528521	1.645	2	P02655	Apolipoprotein C-II	0	2087.05	106462																				82942.5								266774	607540	167956			219318	267776
High	SGSSGPGSTGNRNPGSSGTGGTATWKPGSSGP	0.0140168	0.000528521	0.665	1	P02671	Fibrinogen alpha chain	0	2847.29	56346.9	9338.02	22513.6	144645	29339.6	203507	35557.7	38915.5	55062.7		38461				39824.4				155579		38537.1	21115.8			18820.2	19404	25802.1		18441.6	9298.36	30437.7		42882
High	SGSGTDFTLTISRLEPED	0.0130247	0.000528521	0.682	5	P01619	Immunoglobulin kappa variable 3-20	0	1924.91	80492.6	50301.9	34961.2	72465.9	146467	63301.6	46568.8	116762	64242.1	131147	51193.2	55978.2	31293.5	34275.6	112100	71972.8	50371.4	95345.2	100985	32251.1	18816.8	147500	34095.4	52583.5	177722	50092.3	61323.7	109890	153747	85672.1	157773	24514.7	171956	30464.1	148472	12982	57665.8	37663.6	23164.1	113055
High	SGRDYVSQFEGSALGKQLNLKLLDNWD	0.00516067	0.000528521	0.906	4	P02647	Apolipoprotein A-I	0	3053.53	113805			36347.9			10940.3	17561.4			280859											4392.76									578636
High	SGRDYVSQFEGSALGKQLNLKLLD	1.75597e-05	0.000528521	2.325	4	P02647	Apolipoprotein A-I	0	2638.38	95321.6	11621.5	4473.29		179164		4583.24		88838.1	9408.62	308835	80461.6	11865.9	6262.75				9333.29			48683.4			66939.3			4729.2		478650	220686	93982.5	6783.22	116161	530110	48647.2				9582.39	2746.07
High	SGRDYVSQFEGSALGKQLNL	0.000144913	0.000528521	1.798	2	P02647	Apolipoprotein A-I	0	2169.09	65950.6		11152.6		114338	55993.5	126304	63930.2		41738.4	50943.6	103096		36507.6	58050.6	82055	24356.4	51465.1	72196.4	38760	8635.29	84060.3		7548.66	150890	45894.9	20071.1	60241	234855	106566	227363		51672	311563	45808		10268.9			45485.9
High	SGRDYVSQFEGSALGK	0.00550405	0.000528521	0.89	8	P02647	Apolipoprotein A-I	0	1700.82	226871	241704	460538	245402	425887	275997	425826	583262	291159	179050	353376	344732	324698	94400.1	265130	370901	144287	420039	233233	314297	490137	625115	276230	253216	483231	237484	377026	354982	492368	407363	488910	306068	250130	718116	252664	203722	218341	311561	332931	384971
High	SGRDYVSQFEGSALG	0.00388188	0.000528521	0.977	43	P02647	Apolipoprotein A-I	0	1572.73	721236	1.0395e+06	2.02459e+06	1.06232e+06	2.53797e+06	1.19434e+06	1.39648e+06	3.09972e+06	682086	722560	1.71811e+06	1.34183e+06	1.60394e+06	662943	1.06262e+06	1.59282e+06	884346	1.90647e+06	955864	1.00213e+06	1.90899e+06	1.79512e+06	1.34579e+06	946517	2.26413e+06	947867	1.62386e+06	1.29664e+06	2.04157e+06	1.74926e+06	1.75621e+06	1.32524e+06	1.19265e+06	2741587	661730	658426	841793	1365617	1236385	2.29654e+06
High	SGRDYVSQFEGSAL	0.0129688	0.000528521	0.683	18	P02647	Apolipoprotein A-I	0	1515.71	346954	494766	1.16182e+06	708606	1106947	591553	890679	1.40832e+06	600858	415753	827989	784722	846280	354417	466728	1.1197e+06	649289	1135877	548901	545263	1.14867e+06	1.22476e+06	866776	661798	1373444	598896	838305	900615	962116	1.00792e+06	1.04005e+06	1156371	703304	1.51495e+06	602922	369788	539246	723679	648390	1.16038e+06
High	SGPRRYTIAALLSPYSYSTTAVVTNPKE	3.49618e-06	0.000528521	2.728	154	P02766	Transthyretin	0	3042.59	2.92473e+06	69166.6	539714	4.81476e+06	7.0882e+06	2.66037e+06	8.27799e+06	1.32139e+06	8.92942e+06	1.06561e+06	5.138e+06	2.77358e+06	23460.8	937586	2.02962e+06	1.07971e+06	45250.6	200035	2.36109e+06	1.71887e+06	193878	717109	111679	71504.2	1.18447e+06	933032	2.25288e+06	387183	5.76882e+06	1.0207e+07	1.20285e+07	73347.5	1.52025e+06	1.00157e+07	5.87636e+06	12445.5	53640.8	26756.5	23433.9	141704
High	SGNSQESVTEQDSKDSTYSLSSTLTLSKAD	1.10347e-05	0.000528521	2.441	54	P01834	Immunoglobulin kappa constant	0	3165.46	852662	612524	271791	348038	610139	550680	478525	679827	433132	872607	350650	647532	99860.4	501925	733429	657853	575119	565782	513894	357894	209578	1.36791e+06	264313	439537	670833	919203	289720	616929	730511	563913	1.06193e+06	76878.7	1.10697e+06	542743	1.24277e+06		798913	270653	76633.9	473736
High	SGNSQESVTEQDSKDSTYSL	0.000334668	0.000528521	1.589	35	P01834	Immunoglobulin kappa constant	0	2161.94	547500	1.2295e+06	587906	328206	576648	352442	493425	638739	374078	809302	208807	414749	765872	235964	249329	359947	634150	482867	380279	310833	519881	800134	776639	576056	612734	884155	278700	1.14227e+06	520652	287828	447082	449300	865812	126789	789038	70576.1	1183318	236077	538434	452377
High	SGNSQESVTEQDSKDSTYS	0.0046118	0.000528521	0.934	17	P01834	Immunoglobulin kappa constant	0	2048.85	220256	695640	294017	153868	220874	187938	166086	333773	181911	550653	102764	234100	444226	218174	111904	156842	369608	233341	203166	156047	380958	398057	446839	274394	242159	634613	140087	756848	252962	122029	227474	285826	504535	47390.9	452573	44202.8	892775	124213	324761	232476
High	SGNSQESVTEQDSKDSTY	0.000425569	0.000528521	1.529	47	P01834	Immunoglobulin kappa constant	0	1961.82	498415	2112934	796884	442164	655247	517922	476863	920069	474796	1416281	255166	628941	1.27961e+06	568266	360993	498943	893740	660270	618663	394843	980248	1.0356e+06	1.11538e+06	798999	701256	1.607e+06	363299	1.65672e+06	653026	396208	509783	608359	1.36864e+06	120193	1379202	156330	2.64645e+06	383395	786067	575763
High	SGNSQESVTEQDSKDST	0.00126488	0.000528521	1.257	51	P01834	Immunoglobulin kappa constant	0	1798.76	1.06309e+06	1.31171e+06	860769	506521	825298	562704	914841	1.28166e+06	664008	1295796	290988	569811	972387	621809	327748	543085	1.20757e+06	781175	533541	392865	582010	1.05034e+06	1265824	720944	920830	1.1918e+06	321076	1.99823e+06	805747	708947	755205	629319	1.11135e+06	197119	1.313e+06	195958	2.08236e+06	247492	922780	675403
High	SGNSQESVTEQDSKDS	0.000118142	0.000528521	1.849	87	P01834	Immunoglobulin kappa constant	0	1697.71	1.93382e+06	2.26739e+06	1.42683e+06	1.07782e+06	1.35714e+06	1.09735e+06	1539520	2.29022e+06	1.10079e+06	2.84353e+06	612997	990463	1.58321e+06	1.10241e+06	563975	1.094e+06	2503904	1.63488e+06	1.05701e+06	684963	1.19104e+06	1495467	2.25997e+06	1.14461e+06	1.75968e+06	1.81541e+06	583830	4.31007e+06	1.39098e+06	1747173	1.60991e+06	1.27681e+06	1.70923e+06	433542	2.2728e+06	451993	3.1154e+06	417598	1.72621e+06	1.2779e+06
High	SGNSQESVTEQDSK	0.000287423	0.000528521	1.627	52	P01834	Immunoglobulin kappa constant	0	1495.65	718710	2.75363e+06	1.18998e+06	1.73643e+06	2.34466e+06	1.36795e+06	959508	2.05835e+06		1.61784e+06		1.5411e+06	733494	899283	670242		4.13958e+06	1.87035e+06	3791681		4.54178e+06	1.24723e+06	1.1695e+06	1.15047e+06	982234		460292	2.20909e+06				3.66576e+06	137673	49337	1.8897e+06	778452	3.39809e+06		2.13819e+06	420640
High	SGKSAVQGPPERD	0.00103121	0.000528521	1.308	62	P01876; P01877	Immunoglobulin heavy constant alpha 1 Immunoglobulin heavy constant alpha 2	0	1327.66	2.62307e+06	2.56107e+06	2.42835e+06	1.18105e+06	1.50828e+06	1.92702e+06		8.23663e+06	1.40987e+06	3.66552e+06	1.28688e+06	2.90392e+06	847535	883281	1.8271e+06	1.36576e+06	5.97682e+06	2.02409e+06	3.76651e+06	756409	1.22401e+06		454335	575793	499421	1.44683e+06	716528	1.89859e+06	522066	1.14892e+06	618370	989970	1.65936e+06	724489	679162	455289	5.95109e+06	216799	2.65115e+06	827556
High	SGKSAVEGPPERD	0.00389746	0.000528521	0.976	14	P0DOX2	Immunoglobulin alpha-2 heavy chain	0	1328.64			342251					745191	364878	810668	754740	358465	15794.2	157095		255812	900182	346408	591702	221856	223133					364226		407225				68669.6	469916		152190		1.14144e+06		632442	249889
High	SGEGDFLAEGGGVR	0.000174226	0.000528521	1.752	225	P02671	Fibrinogen alpha chain	0	1350.63	5.45695e+07	6.56001e+07	1.17193e+07	1.75153e+07	1.19627e+07	1.79947e+07	6.59984e+07	1.0243e+08	1.54059e+08	1.1812e+08	2.42805e+08	1.40864e+08	1.48815e+08	1.25786e+07	1.27273e+07	4.482e+07	9.1402e+07	1.07419e+08	2.18052e+07	6.46389e+07	4.69639e+08	3.85381e+07	2.25511e+08	4.62173e+07	2.24482e+08	1.29686e+08	4.72478e+07	1.49147e+08	3.00173e+07	1.67178e+08	4.28436e+07	2.58123e+08	1.12442e+08	6.11851e+07	3.26922e+07	2.19161e+07	1.27622e+08	5.60427e+07	8.40843e+07	1.30058e+08
High	SGEGDFLAEGGGV	0.00616321	0.000528521	0.862	72	P02671	Fibrinogen alpha chain	0	1194.53	2.07727e+07	14442944	1.59891e+06	8401452	4769378	9.43375e+06	17707911	30426720	17008278	8.35083e+06	33277216	1.11136e+07	1.38054e+07	3.7794e+06	8961192	13492582	1.4778e+07	23001206	1.95625e+07	1.47835e+07	60046288	1.54249e+07	37554754	17060213	28647133	12261503	49850290	13251435	12725060	54191776	10290847	25228204	8.55523e+06	1.94572e+07	4.80334e+06	5.90175e+06	21939403	7.05507e+06	32287821	29928678
High	SGALTSGVHTFPAVLQSSGLYSL	0.00149657	0.000528521	1.215	2	P01861; P01859; P0DOX5; P01860	Immunoglobulin heavy constant gamma 4 Immunoglobulin heavy constant gamma 2 Immunoglobulin gamma-1 heavy chain Immunoglobulin heavy constant gamma 3	0	2292.19	100248			39612.5	49952.6		108632	17529.9	18167.4	34758.7	12099.5	36882.9			11992.5				19133.1			49563.6				7193.38		9005.78	294664		110287		128496
High	SGALTSGVHTFPAVLQSSGLY	0.00430796	0.000528521	0.951	18	P01861; P01859; P0DOX5; P01860	Immunoglobulin heavy constant gamma 4 Immunoglobulin heavy constant gamma 2 Immunoglobulin gamma-1 heavy chain Immunoglobulin heavy constant gamma 3	0	2092.07	448244	189707	37019.4	237701	469306	222145	529895	233950	249683	298742	52910.3	318971	191806	93977.6	173116	217779	179919	175338	350180	85428.9	51866.5	222139	14657.1	141129	544569	364486	97940.1	636306	948252	278381	344039	23899	612297	190941	337407		279281	26674	109735	27854.2
High	SGALTSGVHTFPAVLQSSGL	0.000642856	0.000528521	1.426	17	P01861; P01859; P0DOX5; P01860	Immunoglobulin heavy constant gamma 4 Immunoglobulin heavy constant gamma 2 Immunoglobulin gamma-1 heavy chain Immunoglobulin heavy constant gamma 3	0	1929.01	174370	127280	64540.5	49873.9	345820	91036.6	138462	93183.7	82286.2	207792	57729.4	140552	107996	54669.8	105238	107841	117120	97506.1	159321	57166.2	46619.7	149021	49663.9	141266	297712	323818	94055.8	561794	196690	147595	132240	109585	154414	92450.1	134039		194793	20114.1	87411.7	228186
High	SGALTSGVHTFPAVLQSSG	6.77093e-05	0.000528521	1.988	66	P01861; P01859; P0DOX5; P01860	Immunoglobulin heavy constant gamma 4 Immunoglobulin heavy constant gamma 2 Immunoglobulin gamma-1 heavy chain Immunoglobulin heavy constant gamma 3	0	1815.92	896177	1.58881e+06	883799	670134	884246	659457	515119	1.11713e+06	283683	817993	281104	598499	828171	398642	468459	671470	1.49093e+06	744071	576900	234770	663680	1.15071e+06	1.07965e+06	1.28619e+06	922697	1.13952e+06	409035	1708377	960730	581928	655229	867243	1.19916e+06	361149	1004982	109841	1.61842e+06	550745	1.14475e+06	1.65526e+06
High	SGALTSGVHTFPAVLQSS	0.000583944	0.000528521	1.45	42	P01861; P01859; P0DOX5; P01860	Immunoglobulin heavy constant gamma 4 Immunoglobulin heavy constant gamma 2 Immunoglobulin gamma-1 heavy chain Immunoglobulin heavy constant gamma 3	0	1758.9	397103	1.01739e+06	537004	219087	344366	342574	270488	401549	218907	353961	91761.3	266493	454644	228589	330152	204097	620180	533367	329260	120773	413384	615907	576759	740526	669463	541797	391804	900686	412340	298391	333529	493113	577721	149816	298172	53692.4	864928	215256	380482	576101
High	SGALTSGVHTFPAVLQS	0.0150937	0.000528521	0.648	21	P01861; P01859; P0DOX5; P01860	Immunoglobulin heavy constant gamma 4 Immunoglobulin heavy constant gamma 2 Immunoglobulin gamma-1 heavy chain Immunoglobulin heavy constant gamma 3	0	1671.87	358937	631693	297516	225513	287870	259365	231945	392467	142617	294944	90983.1	238947	366295	176132	224386	267835	478242	550584	264210	122473	350153	525163	456414	554522	462842	437607	330496	740011	537295	417409	285212	703874	445559	193046	275832	54408.6	827585	180793	474268	478126
High	SGALTSGVHTFPAVLQ	0.00704774	0.000528521	0.829	14	P01861; P01859; P0DOX5; P01860	Immunoglobulin heavy constant gamma 4 Immunoglobulin heavy constant gamma 2 Immunoglobulin gamma-1 heavy chain Immunoglobulin heavy constant gamma 3	0	1584.84	458783	810608	367953	229417	316996	304040	267291	206034	157602	304524	46138.2	190714	522251	193904	335794	172247	693645	467852	345456	85111	313309	332061	350668	493746	565595	516105	748284	900093	322395	125388	270590	540027	336718	137374	240391	67472.4	862324	254784	974439	650518
High	SGTDFTLTISRLEPED	0.0114581	0.000528521	0.712	3	P01619	Immunoglobulin kappa variable 3-20	0	1780.86	45285.9	40523.1	34202.9	90447.9	125140	38293.8	77272.7	106110	32195	159698	49019.3	72492.7		36475.8	150896	71312	33230	114629	43869.5	44706.5	16643.8	148649	62654.6	59750.2	186192	93611.5	52992.3	138876	186026	100561	136707	67513.1	142891	37970	155202	9033.14	61952.1	44953.2		135596
High	SGVHTFPAVLQSSGLYSL	0.00543792	0.000528521	0.893	3	P01861; P01859; P0DOX5; P01860	Immunoglobulin heavy constant gamma 4 Immunoglobulin heavy constant gamma 2 Immunoglobulin gamma-1 heavy chain Immunoglobulin heavy constant gamma 3	0	1862.96	136658			66114.4	105641	52341.4	59706.5	60457.9	62005.1	99752.9	10808.8	76134	37222.1	42393.8	56525.6	68162.5	35266.4	67501.3	105581	24000.1	6338.67	65067.3	17965.8	46713.9	160318	105548	23698.2	220554	148705	131710	49947.4		120956	74790.5	148225		26990	9879.46	11715.6	52912.2
High	SGVHTFPAVLQSSGLYSLS	0.0124776	0.000528521	0.692	1	P01861; P01859; P0DOX5; P01860	Immunoglobulin heavy constant gamma 4 Immunoglobulin heavy constant gamma 2 Immunoglobulin gamma-1 heavy chain Immunoglobulin heavy constant gamma 3	0	1950	134249			64379.4	109696	59474.4	143063	55620.3	86457	66809.5	25498.2	89276		34751.6			51520.2		105046				21095			81930.6		164631	172835	61944.8	85894.8	16072.4	132489	12244.5
High	SLGSPSGEVSHPRKT	0.000528311	0.000528521	1.475	79	P02765	Alpha-2-HS-glycoprotein	0	1538.79	2.10999e+06	5.0435e+06	1.04403e+07	4.18294e+06	1.09709e+07	3.97092e+06	1.14987e+07	1.04913e+07	1.1961e+07	6.02709e+06	4.91792e+06	9.39486e+06	6.80493e+06	4.72314e+06	6.45557e+06	1.23481e+07	2.55115e+06	6.88525e+06	5.43386e+06	6.04353e+06	9.50666e+06	8.34943e+06	6.27225e+06	5.73521e+06	7.65608e+06	7.27369e+06	4.8654e+06	7.21696e+06	5.96432e+06	6.39996e+06	5.03435e+06	5.40802e+06	6.79829e+06	6.48197e+06	7.87772e+06	2.31785e+06	2.64591e+06	6.11631e+06	3.73831e+06	4.81253e+06
High	SLEDKTERELLESYIDGR	0.00657647	0.000528521	0.846	7	P00734	Prothrombin	0	2153.07	160791	72553.2	60023.3	184348	254957	141625	291365	126466	223048	81983.9	379738	116886		115855	67719.6			107903	72607.1	83600.8	88806.6	185335			339330	86440.1	287742	72217.2	232958	388270	219619		100100	318528	183611		80825.8	28535.3		89659.3
High	SLDRNLPSDSQDLGQHGLEEDFM	0.0117539	0.000528521	0.706	20	P10124	Serglycin	0	2619.16	143363	282811	264274	179176	408001	214249	198940	323607	127754	224342	108755	72144.6	236695	130523	280584	305952	254131	334119	48430.6	270989	96177.6	772394	162109	229968	240610	407266	252139	38197.6	150615	361578	167130	237275	416240	333135	283517	33154.7	329698	177566	185153	352471
High	SLADQAANEWGRSGKDPNHFRPAGLPEKY	0.00840762	0.000528521	0.786	5	P0DJI8	Serum amyloid A-1 protein	0	3211.57	1.20998e+07			255608		194229	28603.2	55192.9			317464	63258.9		16948.2	243195		158467	10222.2	171806
High	SLADQAANEWGRSGKD	2.4879e-05	0.000528521	2.238	7	P0DJI8	Serum amyloid A-1 protein	0	1704.79	23865466		14451.9	7949.6			21437.9		28569.6			4762.34					18154.1	14904.6	15227
High	SLADQAANEWGRSGK	0.0145758	0.000528521	0.656	1	P0DJI8	Serum amyloid A-1 protein	0	1589.77	248034					17439.8
High	SLADQAANEWGRSG	0.0168495	0.000528521	0.623	1	P0DJI8	Serum amyloid A-1 protein	0	1461.67	548403												41116.8		7272.48				23268.9		18138.3	39161.2		15817.1					20635.7	51131.6					45334.3	5364.55	29141.6		18775.3	20472.3
High	SLADELALVDVLEDK	0.000132692	0.000528521	1.82	12	P07195	L-lactate dehydrogenase B chain	0	1629.86	37152.7	198007		154477	237860	64653.4	333792	529036	165290	210436	56046.7			94589.5				529474	7199.06		420013		27212.2	440154	245257	588676	9660.01	402981	230852		105178	316756	482420	166305	356801	236722	315511	165242	163596	203810
High	SLAADFVESKD	0.00289785	0.000528521	1.05	19	P02768	Albumin	0	1181.57	797920	1164315	1.7324e+06	1.33899e+06	1.71119e+06	1.40123e+06	1.55083e+06	1.56748e+06	1.66331e+06	743640	1.54998e+06	1.29599e+06	1.31881e+06	462771	1.25282e+06	1.73277e+06	538890	1.25603e+06	863079	1393051	2458770	1.63331e+06	1.49144e+06	1.17935e+06	1756067	995263	1127403	717883	1.03795e+06	1.63108e+06	1.19582e+06	1064324	743456	1.85451e+06	1.19173e+06	1.10135e+06	792517	1.17586e+06	789567	1.23275e+06
High	SKSNEKAEEWGRSGKD	7.13277e-05	0.000528521	1.975	8	P35542	Serum amyloid A-4 protein	0	1807.86				3202.49			3649.39	2342.41	2737.8		416213	2908.17	58769.7	7667.85		4365.75	3834.13		9804.35	4420.12	1.17149e+07	4489.09	5542.42	1607.28	4778.64	4971.71	2355.49	17777.6	3445.53	2044.64	2386.24	2692.27	2404.27	5629.54	1877.06	8282.58	2835.49		2743.9
High	SKSGNTASLTISGLQAED	0.0133656	0.000528521	0.676	1	P01706; P01704	Immunoglobulin lambda variable 2-11 Immunoglobulin lambda variable 2-14	0	1778.88	145397	269434	158948	142402	149732	201623	60075.4	171407	132753	364593	69858.4	118384	217357	69369	170800	198366	188660	193359	85564	93463.2	154050	317769	119211	194392	213876	297926	106027	134057	288829	96515.1	171711	103962	238339	97726.2	278600	15870.7	286410	152323	107069	211264
High	SKEDPQTFYYAVAVVKKD	4.07157e-05	0.000528521	2.115	10	P02787	Serotransferrin	0	2088.06	526562	424773	644386	310495	940625	313584	1.39033e+06	791286	546912	161023	487256	760363	394698	120177	257151	767400	97517.5	358898	225001	664395	455321	1.17423e+06	580037	546435	780400	306312	691470	310775	630811	865088	543591	378729	366215	721994	934819	143742	249444	380219	219766	419735
High	SKDSTYSLSSTLTLSKADYEKHKVYA	0.0022607	0.000528521	1.112	7	P01834	Immunoglobulin kappa constant	0	2922.47	714219		244555	201323	779190	295702	913329	130895	364108	229384	420016	752177		312528	590307	546179			413314	375069		762253			668102	1.10201e+06	44919.6		548800	439014	882985		655891	526129	492323
High	SFLSALEEYTKKLNTQ	0.000707711	0.000528521	1.402	8	P02647	Apolipoprotein A-I	0	1871.97	410516		29674.8	73028.5	415618	75978.1	282555		528946	122893	176647	211862		76997.4	44213.5			31698.5	108960	144503		373274			289576	147120	32457.4	96600.5	950482	303590	920092		139313	756188	390898					17544.6
High	SKDSTYSLSSTLTLSKADYEKHKVY	0.00997012	0.000528521	0.745	4	P01834	Immunoglobulin kappa constant	0	2851.44	589420	232658	157217	219157	700020	275094	613221	99423.9	427770	206087	371149	690942		186750	436308	473448		77829.7	350100	269287	200451	512672	36001.2		641085	970267	61005.5		422634	174406	686221			425399	454574		23915.5	13723.9		18463.3
High	SKDSTYSLSSTLTLSKADYE	0.00780701	0.000528521	0.804	20	P01834	Immunoglobulin kappa constant	0	2196.06	606621	196556	154978	268184	378576	430734	285194	318155	245380	416974	212754	283258	37334.3	242162	367452	417668	286144	238319	200093	173178	238298	855879	366141	378699	479963	541540	210875	545597	361960	429035	571892	56188.2	662690	354803	606926		342137	245061	49636.8	144017
High	SKDSTYSLSSTLTLSKAD	2.18788e-07	0.000528521	3.42	188	P01834	Immunoglobulin kappa constant	0	1903.95	8.18368e+06	1.15039e+07	3.83181e+06	4.82352e+06	6.89667e+06	5.89014e+06	5.6763e+06	4.79333e+06	4.9635e+06	8.03419e+06	3888757	6.79881e+06	2.3362e+06	3.64393e+06	6.62017e+06	6.22227e+06	5.43149e+06	4.17385e+06	3.43963e+06	3.16299e+06	6.61799e+06	1.479e+07	7.32565e+06	4.57618e+06	9.4862e+06	7.80682e+06	3.45894e+06	7.15948e+06	6.4468e+06	4.7247e+06	1.01617e+07	1.61065e+06	8.35633e+06	6.06926e+06	1.35457e+07	320904	8.58209e+06	2.85733e+06	1.88574e+06	5.25469e+06
High	SKDSTYSLSSTLTLSKA	7.91552e-05	0.000528521	1.949	27	P01834	Immunoglobulin kappa constant	0	1788.92	1.08835e+06	1.27748e+06	741549	601401	898437	1.00018e+06	553932	516995	606499	1.0322e+06	405352	714803	171280	376943	790834	839597	449244	429365	496471	426367	733095	1.87921e+06	820485	782537	1.1471e+06	1.11946e+06	490434	1.11655e+06	852952	991507	1.31819e+06	74684.6	983270	728658	1.59602e+06	25923.6	759965	544710	185676	536397
High	SKDSTYSLSSTLTLSK	0.000143757	0.000528521	1.8	24	P01834	Immunoglobulin kappa constant	0	1717.89	941278	818114	394469	359375	533179	590026	392042	584513	481193	824415	310102	694923	153809	276462	529394	607875	337956	352221	389990	463529	804204	1.18337e+06	650554	529159	644058	1.16912e+06	278262	610493	595115	494873	977907	153219	719757	410785	1.19102e+06	33198.3	525654	372325	169807	448097
High	SKDSTYSLSSTLT	0.016775	0.000528521	0.624	15	P01834	Immunoglobulin kappa constant	0	1389.67	1.27791e+06	2.44368e+06	1.1476e+06	919626	1.2792e+06	947520	1.0668e+06	1.51294e+06	744175	1.72701e+06	686723	1.31404e+06	1.84324e+06	1.03243e+06	1.06591e+06	1338427	3.14463e+06	1.46314e+06	1.02671e+06	704420	2.45426e+06	2421528	1.96229e+06	2.05122e+06	1.56459e+06	1.9406e+06	752443	2.85631e+06	1.38197e+06	991289	1.27806e+06	1.40975e+06	1.68425e+06	687605	1.94359e+06	488859	3.35444e+06	1.10193e+06	3.07755e+06	1.9808e+06
High	SKDSTYSLSSTL	0.012585	0.000528521	0.69	34	P01834	Immunoglobulin kappa constant	0	1288.63	6489981	8985180	3.68658e+06	3.05167e+06	5.40406e+06	2.8567e+06	4897371	4830411	3.2129e+06	5.93859e+06	1.89835e+06	3758995	5.3578e+06	2.86162e+06	4510185	3.89676e+06	8286922	4.10025e+06	2962897	2.52665e+06	6698567	6314886	6203752	6615144	4065592	6.2823e+06	2175644	9546605	4.86152e+06	3729552	3.68239e+06	4.17665e+06	4.95411e+06	2.20166e+06	6.06095e+06	1.27442e+06	10666589	2645669	5.29786e+06	4.97792e+06
High	SHVAPTETFTYEWTVPKEVGPTNAD	0.00014204	0.000528521	1.803	22	P00450	Ceruloplasmin	0	2776.31	534751	98809.7	153933	521378	699438	535566	270358	183399	268214	59615.2	366577	197509	81386.8	177679	302516	260394	218710	198181	144262	262054	27739.3	140771		74834.9	199360	98716	74672.3	121704	525558	196189	373231	73626.1	99721.1	782512	365247		136645	29552.5	60037.2	201824
High	SHTSDSDVPSGVTEVVVKLFDSD	1.24434e-05	0.000528521	2.411	1	P10909	Clusterin	0	2420.15	16730.5			85232.9	65971.5		108909		29521.2	47389.2				39667.2		84467.5			181371	51785.8	69213.4			28886.8						497167	141724			253771			49221.6
High	SHFRQGIPFFGQVRLVD	0.00575379	0.000528521	0.879	5	P01023	Alpha-2-macroglobulin	0	2003.06	102940	3977.72	7109.15	158191	206291	64336.7			286146		80773.7	306675	9374.12						12623.6	112732	12389	16953.1		8775.1	59487.7	50293.1	15706.6	10628.9	162411		340140		37227.3	173259	115430				3479.96
High	SGVTTDQVQAEAKESG	7.01942e-05	0.000528521	1.979	19	P01871	Immunoglobulin heavy constant mu	0	1606.76	268353	1300838	227909	666080	477258	676541	74275.7	666817	511226	3.20262e+06	337211	188226	645146	253706	977764	270542	795171	1.31676e+06		154825	365499	215185	466974	124318	189308	765663	113227	195551	418409	82487.1	100811	734690	713171	263318	1.65685e+06	93871	852583	86161.3	94744.1	114387
High	SGVTTDQVQAEAKES	0.00397629	0.000528521	0.971	3	P01871	Immunoglobulin heavy constant mu	0	1549.73	67685.3	861970	153386	378795	196167	441167	36310.6	391863	295272	1900386	166162	122435	329925	197665	563941	166832	406929	706511	54021.5	98768	400220	130158	273359	68023.1	146574	517932		151300	260937	49493.9	58894.7	556001	499722	171159	810670	93947.8	485968
High	SGVTTDQVQAEAKE	0.00377457	0.000528521	0.984	7	P01871	Immunoglobulin heavy constant mu	0	1462.7		1.0944e+06	220947	184590	383428	207911		449387	570822	2.95635e+06	330083	121075			567866		1.65043e+06	1.59352e+06					267832		308703	835701	438065	1.05192e+06			851654	494681	415877	252279	902489		676220	367535
High	SGVTFTWTPSSGKSAVQGPPERD	0.00124977	0.000528521	1.26	20	P01876	Immunoglobulin heavy constant alpha 1	0	2391.16	116998	94466.2	150862	147024	35458.2	136209		392554	163943	204312	186493	133068		13710.3	115487	76722.7	455718	69401.9	69973.5	87280.5	23409.8			39607.1	15054.2	247367	12370.6	75844.5	14809.9	33961.1	185677		218376	93117.9	21618.9		328243	18858.2	97903.8	72661.1
High	SGVPDRFSGSGSGTD	0.000340072	0.000528521	1.585	34	A0A087WW87; P01615; A0A075B6S2; A0A075B6S6; P06312	Immunoglobulin kappa variable 2-40 Immunoglobulin kappa variable 2D-28 Immunoglobulin kappa variable 2D-29 Immunoglobulin kappa variable 2D-30 Immunoglobulin kappa variable 4-1	0	1425.62	972845	2.32748e+06	1.21647e+06	1.25049e+06	1.16337e+06	1372355	844764	2.61242e+06	1.03146e+06	3.01014e+06	630017	1431350	2658459	1.84018e+06	1.0564e+06	1.21543e+06	1736732	1.61553e+06	1.10104e+06	574034	2.05405e+06	1.65917e+06	1.08176e+06	2.31978e+06	1.28157e+06	2.28162e+06	639335	2.05161e+06	1.62812e+06	780302	636029	1.57749e+06	2100824	526866	2.25694e+06	618085	2.67701e+06	1.45521e+06	1660729	2290527
High	SKDSTYSLSSTLTLSKADYEK	5.8374e-06	0.000528521	2.6	17	P01834	Immunoglobulin kappa constant	0	2324.15	753973	1.10477e+06	492188	422548	702659	658599	736710	502701	617141	797194	275476	606318	45830.8	245165	503538	616982	194002	417177	396401	394849	507327	1.2029e+06	458328	569689	740470	1.44289e+06	258070	985334	679280	642571	902382	35125.3	1.06692e+06	318601	1.3132e+06		369147	259014	43918.1	98797.4
High	SFLSALEEYTKKLNT	0.00992847	0.000528521	0.746	1	P02647	Apolipoprotein A-I	0	1743.92	27946.9						7732.96	6990.69			2315.28	4944.69		4298.63	10409.3	9437.93			6342.4	8559.65		7769.69		2902.12				8701.57	21365.4	151035			7044.53				8372.83
High	SFKVSFLSALEEYTKKLNTQ	5.03258e-07	0.000528521	3.212	5	P02647	Apolipoprotein A-I	0	2333.24	289959			42675.5	100452	31364.6	221607		542807	13015.9	691859	82335.6		9918.2	6167.97				15410.2	32445.6	14942				37004.3	13397.1		3575.52	353352	98576.5	2600752	6960.54	108405	171210	109202
High	SALTQPRSVSGSPG	0.0133656	0.000528521	0.676	12	P01706	Immunoglobulin lambda variable 2-11	0	1343.69	844774	2.58015e+06	664480	685078	624466	683133	318380	1.37909e+06	536066	2.99707e+06	322902	771723	1.26565e+06	823390	581234	718653	1.21838e+06	1.04051e+06		519176	1.0305e+06	1.01397e+06	632505	512006	1.17066e+06	1.53342e+06	326294	1.24081e+06	828079	367425	623904	760820	1.41092e+06		974862	226708	1.70487e+06	1.24439e+06	1.2446e+06	713394
High	SALTQPASVSGSPGQ	0.0105294	0.000528521	0.732	22	P01704	Immunoglobulin lambda variable 2-14	0	1386.69	427137	834118	622784	315795	424862	382999	247442	537227	390596	889369	269914	516338	1.02073e+06	401205	430688	729650	1.06417e+06	611221	365403	568056	893863	660814	537836	561043	513125	638110	247997	486500	729113	306589	472522	448648	649900	233021	374193	149846	1.05664e+06	495647	682943	602195
High	SALEEYTKKLNTQ	7.75859e-05	0.000528521	1.954	101	P02647	Apolipoprotein A-I	0	1524.79	12670753	4815773	9.7136e+06	5.74519e+06	30357857	8.42668e+06	16705597	22468040	1.11549e+07	6237883	9.00471e+06	13212394	13096304	4344232	7.77323e+06	11199884	4.94053e+06	9.95295e+06	1.32957e+07	13404547	24298031	16754281	1.32776e+07	1.0884e+07	1.48259e+07	8494483	8082788	8.81646e+06	11469356	7233338	1.45514e+07	10208112	6.63251e+06	18805779	8.3373e+06	7.33537e+06	6.18003e+06	13615747	1.02558e+07	1.29172e+07
High	SAHGNVAEGETKPD	0.00114437	0.000528521	1.282	103	P02790	Hemopexin	0	1411.64	6.7812e+06	432149	5.27762e+06	7.52432e+06	1.99556e+07	6.61924e+06	1.25573e+07	2.4623e+06	3.49513e+06	1.61357e+06	5.63681e+06	275706	2.07085e+06	1934181	5.67482e+06	581144	3.00027e+06	4.50967e+06	1.90874e+07	1.81727e+06	8.80877e+06	6.83344e+06	4632904	3.99508e+06	8.98575e+06	193304	7.00942e+06	1.91433e+06	568324	1.62344e+06	2.64154e+06	283684	786667	7.64098e+06	2.21361e+06	3.02299e+06	3.56983e+06	360039	3.93595e+06	1.8226e+06
High	SAAPVPSDNH	0.0136573	0.000528521	0.671	54	P02649	Apolipoprotein E	0	994.459	2.73899e+06	1.22773e+06	1.25071e+06	1.71222e+06	1.62322e+06	1.63328e+06	1.91961e+06	5.88386e+06	3893554	3.2313e+06	2.33055e+06	853845	1.27597e+06	1.70081e+06	1.27869e+06	1.11109e+06	693087	1.57692e+06	1097482	1.64689e+06	1725271	2835037	1.91681e+06	718279	1.54177e+06	2488970	1.8335e+06	1.47264e+06	1.21262e+06	1620577	1.60008e+06	1.06866e+06	4.65402e+06	1.92967e+06	2.04689e+06	1.28126e+06	804131	1.17568e+06	1.70153e+06	1.13463e+06
High	SAAAKKLIND	0.00854772	0.000528521	0.782	2	P01011	Alpha-1-antichymotrypsin	0	1030.59		195838	63293.4	832627	238562						494981		80860.9				509819		840802		1.33491e+06		51992.3		83855.7		38138.6	25401.8				257877				112888	988112		278860	31150.2
High	RYTIAALLSPYSYSTTAVVTNPKE	4.46363e-06	0.000528521	2.667	17	P02766	Transthyretin	0	2645.38	87224.7		36073.2	196754	268341	150923	265178	110704	304271	23729.5	224913	195946		43765.3	135657	79791.9			158770	60671		180512			102388	53408.1	173654	35723.6	307844	734922	628722		103543	713942	130628					56208.7
High	RVVEESELARTAGYGINILGMD	0.0111704	0.000528521	0.718	2	P02748	Complement component C9	0	2393.21	155355			144453	37811.7	71337.3	80145.6	4394.15	77381.7	3920.64	110483				27705.4	5761.88			19508.9									4593.16	19819.4	9666.62	307090		14442.5	134405	18488.1
High	RVQQNVPSGTDTGD	0.00898334	0.000528521	0.77	7	O14791	Apolipoprotein L1	0	1473.69	811608	575280	1.25013e+06	357596	1.81043e+06	454250	525009	325642	911653	300600	79855.6	84548.9	406909	257083	220567	437495		573408	382593	520607	1.22879e+06	899473	1.83578e+06	333915	717838	342712	630677	382314		1.0742e+06	304773		243718	290907	290988	375681		441092		314408
High	RVPVAVQGEDTVQSLTQGD	0.00251885	0.000528521	1.085	1	P01024	Complement C3	0	1999.01	239806			40357.8	121535		70109.3	64875.3	70241.6	16678.4						51619.8			15076.1		51065.5	153229	89875.1	76021.4	179439	68244.7	185544	46640.4	42890.9	184467	62940.3	34363.4	53249.5	87640.5	50638.8		41898.6	58242.8	35617.6	66113.3
High	RVKDLATVYVDVLKDSGRD	0.00094803	0.000528521	1.329	4	P02647	Apolipoprotein A-I	0	2149.16	249689	54165.8	222648	503321	1.18231e+06	831916	791906		215441	11424.7	1.2646e+06	678712		382582	277642	164000	12653.8		115713	109299		106993			421318	71987.5	71686.2		214520	150865	269714		83665.2	297042
High	RSGGGGGGGLGSGGSIRSS	0.0133656	0.000528521	0.676	3	P35527	Keratin, type I cytoskeletal 9	0	1562.76	327294	111023	194253	117442		112562	238756	193924	420083	228786	282872	283628	408384	940595	118882	92280.8	194619	104735	82524.4	274876	164357	12226.1	407437	138620		249074	139911	77445.1		121078	195523	89802.9	254156		95970.6		247200	8388.92	170609
High	RSFFSFLGEAFDGARD	0.00142065	0.000528521	1.228	3	P0DJI9; P0DJI8	Serum amyloid A-2 proteincur Serum amyloid A-1 protein	0	1821.86	3.17149e+06		53574.6		9145.02		7420.3		12897.6	4551.9	16870.4							72071.6	48012.7	8692.35
High	SAPRESPLPYHIPLD	0.00104367	0.000528521	1.305	27	P09172	Dopamine beta-hydroxylase	0	1691.88	418118	785617	969573	770527	814419	667873	603620	1.33363e+06	356997	212437	232686	355265	1.69283e+06	90485.5	1.66271e+06	205560	9159.87	94473.9	1.08056e+06	178325	1.34234e+06	1.77961e+06	2.50605e+06	1.04651e+06	615093	200742	267101	180085	717850	180352	123273	786097	163316	326705	1.31937e+06	156027		646234	40362.2	283850
High	RSAGSVESPSVSSTHRVSD	0.00104367	0.000528521	1.305	9	P17936	Insulin-like growth factor-binding protein 3	0	1944.94	419422		325359	215678	1.17674e+06	245668	1.22182e+06	285699	471642		152524	162011	642412		140563	522594			306074	176087	386853	401831	347924	210710		284329	258287	266238	222337	217172	292648	135708	247953	255561		232852		108929	33608.7
High	RPVLPTQSAHD	0.00352615	0.000528521	1.001	60	P04278	Sex hormone-binding globulin	0	1220.64	821355	4575095	10716215	2.9473e+06	5061899	3.02943e+06	14673277	4.90537e+06	9360602	11472885	7503656	2.75156e+06	5.78551e+06	15787230	6.05857e+06	8473289	3.97537e+06	3756010	1.53787e+06	9761835	5896161	15040114	10994790	1.50214e+06	3.92881e+06	8.08428e+06	1.83863e+06	7.09378e+06	4534530		4197073	2.96395e+06	8.18456e+06		1819724	964722	2725112	7.06198e+06	5463078	13902778
High	RPSGIPERFSGSNSGNTATLTISRVEAGDEAD	0.0100962	0.000528521	0.742	4	P80748	Immunoglobulin lambda variable 3-21	0	3291.58	157999	26101.9	143222	81589.8	118725	14581.1	22103.2	88633.1	128009	203706	99620.5	194190		50277.5	420885	77435.9	23367.2	32846.4	84976.5	58258.6
High	RPSGIPERFSGSNSGNTATLTISRVEAGD	0.00557103	0.000528521	0.887	11	P80748	Immunoglobulin lambda variable 3-21	0	2976.48	161629	41970.6	185830	86114.7	149524	96237.1	197408	204349	78886.1	172112	42526.9	119757		28151.2	375587	51363.8	38706.7	63496.6	58424.6	67045.9	15598.4	286284			65785.2	184288		95302.6	154903		97182.6		150903	66491.1	99943.8			29375.1		66375.2
High	RPPKAGAEPASEREVS	1.82041e-05	0.000528521	2.316	449	P01042-2	Isoform LMW of Kininogen-1	0	1680.87	4.35216e+07	1.25243e+07	3.04484e+07	3.21431e+07	2.31622e+07	28389741	2.22484e+07	2.40945e+07	3.01444e+07	1.51616e+07	1.0902e+07	7.35203e+06	5.87637e+06	7.06906e+06	9.39261e+06	2.63848e+07	5652437	2.02882e+07	1.7079e+07	1.5923e+07	9880959	7563158	9728896	5.09871e+06	16161204	4.3204e+06	1.2654e+07	1.33707e+07	9.78145e+06	1.82424e+07	1.06124e+07	7.06591e+06	7.9876e+06	9.73748e+06	1.89753e+07	1.67681e+06	5.58219e+06	2.77478e+06	5.19449e+06	5.88067e+06
High	RIGRFGYGYGPYQPVPEQPLYPQPYQPQYQQYTF	0.0022337	0.000528521	1.115	15	P02808	Statherin	0	4125.99	250485			58798.5				162820			80769.3	51576.1		3.51596e+07	20758.8				20735.7			15465.9											89847.3
High	RIGRFGYGYGPYQPVPEQPLYPQPYQPQYQQYT	7.30496e-06	0.000528521	2.544	17	P02808	Statherin	0	3978.92	258275		29899.4	17476.5		12468.2			79833.3		97790.3	389603		1.90029e+07	54876.8										10664.7	19059	47452.2		20585.3	41118.3	240153		13105.5	80935
High	RIGRFGYGYGPYQPVPEQPLYPQPYQPQYQQY	0.00017704	0.000528521	1.748	5	P02808	Statherin	0	3877.88			7642.29									38273.3		2.18806e+06
High	RIGRFGYGYGPYQPVPEQPLYPQPYQPQYQ	0.00501747	0.000528521	0.913	4	P02808	Statherin	0	3586.75	14713.4				9965.44	8073.3		10199.4	10174.3			33547.8		743401					6480.58												20188.1
High	RIGRFGYGYGPYQPVPEQPLYPQPYQPQY	0.00693373	0.000528521	0.833	3	P02808	Statherin	0	3458.7	17092.5	6195.16					6103.29		5716.76		13743.2	48930.7		554415			2623.75			5427.3
High	RIGRFGYGYGPYQPVPEQPLYPQPYQPQ	0.00980462	0.000528521	0.749	2	P02808	Statherin	0	3295.63					6964.82		9927.28		10880.9			39819.8		587219																8318.21					5225.92
High	RHFWQQDEPPQSPWDRVKDLATVYVDVLKDSGRD	0.00133782	0.000528521	1.243	1	P02647	Apolipoprotein A-I	0	4083.01	39518.9			7948.88		8157.63					192664	8285.48		19186.5
High	RAVPPNNSNAAEDDLPTVELQGVVPR	0.000130061	0.000528521	1.825	12	P00488	Coagulation factor XIII A chain	0	2758.41	108070	101927		138136	175765	108500	483834	284003	137958		11937.6	138768	59490.3	17301.4	87739	73984.1		64159		9249.71	31902.9		61335.5	98282.3	193675	99025.8	760162	74839.3	87646.6	853293	59403.2	77423.7	55248	92136.9		8772.49		25754.7	22054.4	46910.1
High	RSFFSFLGE	0.0155637	0.000528521	0.641	1	P0DJI9; P0DJI8	Serum amyloid A-2 proteincur Serum amyloid A-1 protein	0	1089.54	1.33318e+06	10778.6	3763.54					20278				4727.42				3642.51	11230.2	11545.6	21773.5	4567.7												2415.01
High	SLKNILTSNNIDVKKMTVTD	0.00402436	0.000528521	0.968	1	P05090	Apolipoprotein D	0	2234.21
High	SAPTTVIYEDNQRPSGVPDRFSGSID	0.00944307	0.000528521	0.758	1	P01721	Immunoglobulin lambda variable 6-57	0	2808.34	49500.3		17119.5	23976.5		32028.1		17680.6		101444	30875.9		60887.3	17497.1	28883.7	65450.5	59053.5	119813				207318			62093.1	93443.8					48723.5	445709	101058					32817.7	33774.7
High	SASTKGPSVFPLAPSSK	0.0142622	0.000528521	0.661	2	P0DOX5	Immunoglobulin gamma-1 heavy chain	0	1660.89	331001	452848	207201	140798	223330	164103	276646	310695	203928	369618	131583	247677	299869	153070	132200	219393	228902	212070	184343	140705	346502	344847	270145	258783	208431	343589	94039.5	458163	366278		216560	155490	246589	118873	273503	50061.9	329037	172701	238014	281774
High	SELSDPVELLVAES	0.0154956	0.000528521	0.642	22	P04217	Alpha-1B-glycoprotein	0	1487.75	132759		269159	42801.6	1.30249e+06		738838			540033		193047	150118		535605	1.2798e+06		826571			199840			760902			710747		567824		242923	448546		1.00161e+06		358454		399372	238372
High	SEIDAELKNIL	0.000653237	0.000528521	1.422	56	P02774	Vitamin D-binding protein	0	1244.67	5196512	1.99995e+06	2849703	3.60864e+06	16291460	1.82375e+06	10648905	3.27572e+06	2.34599e+06	1.64536e+06	3.89073e+06	3.26402e+06	3.12763e+06	1.15851e+06	3.4071e+06	4.39963e+06	733551	1.71477e+06	1.66965e+06	3.01104e+06	2.58618e+06	15342615	9987900	10416670	22325374	2.29661e+06	15122133	2.44317e+06	3414366	9497340	6312781	5.12542e+06	1.76648e+06	10402962	5.00673e+06	827997	1.84679e+06	1.8084e+06	1.42868e+06	7.75845e+06
High	SEETKENEGFTVTAEGKGQG	0.000218903	0.000528521	1.695	43	P01024	Complement C3	0	2097.96	855332	968422	867410	903934	1.4669e+06	1.21953e+06	621636	682895	2.57396e+06	1.28517e+06	475302	2.04401e+06	338989	1.42928e+06	1.36322e+06	827992	445457	1.44632e+06	1.40533e+06	762575	2.04434e+06	924813	306584	1.23619e+06	353888	1.16005e+06	2.2162e+06	2.3868e+06	932519	159872	293951	412424	1.2038e+06	570084	1.47174e+06	161358	668092	3.08769e+06	920107	3187342
High	SEETKENEGFTVTAEGKGQ	0.00109068	0.000528521	1.294	22	P01024	Complement C3	0	2040.94	343387	524320	519254	497107	672136	667896	349041	388944	1259986	725347	292296	1.26988e+06	289039	823753	576976	521120	220122	751577	690898	393481	1.29206e+06	549479	195614	729053	190128	581588	1.34368e+06	1.31164e+06	553358	121991	177360	302363	563223	325120	821545	89080.8	399818	1.69734e+06	517017	1.71759e+06
High	SEETKENEGFTVTAEGKG	0.000110367	0.000528521	1.866	28	P01024	Complement C3	0	1912.88	912928	967599	687732	895023	1.56066e+06	916703	599045	595721	2.20727e+06	1.15394e+06	418877	1.81626e+06	430558	1.20644e+06	1.28676e+06	757514	492619	1.19617e+06	1.23575e+06	689041	2.125e+06	800178	319000	1.30972e+06	298782	1.25222e+06	2.13098e+06	2.18696e+06	838294	181300	305565	451956	1.08841e+06	475639	1.56294e+06	164048	732809	2.88738e+06	1.12047e+06	3.20169e+06
High	SEETKENEGFTVTAEGK	1.22948e-05	0.000528521	2.414	59	P01024	Complement C3	0	1855.86	2.8189e+06	1.38331e+06	1.57311e+06	2.14285e+06	3.58184e+06	2.31395e+06	1.18923e+06	873703	6.34947e+06	1.57461e+06	566085	3.32867e+06	694090	2.88862e+06	3.02586e+06	1.16913e+06	629169	2.50519e+06	2.21336e+06	1.43578e+06	6.03047e+06	1.9901e+06	533457	2.29568e+06	719862	3.07482e+06	8.73003e+06	2.86325e+06	1.60522e+06	431833	403156	881493	2.74434e+06	1.02785e+06	4.61621e+06	317177	1.01805e+06	6.60675e+06	1816541	5.87657e+06
High	SEETKENEGFTVTAEG	0.00489797	0.000528521	0.919	27	P01024	Complement C3	0	1727.76	504313	503770	702020	318342	1.05055e+06	305178	418084	294908	2.1693e+06	341031	291233	1.02525e+06	253449	448033	822224	592513	289937	836355	607029	492872	1.14032e+06	878866	247388	938466	259770	573777	2.74665e+06	969730	341952	241865	183286	253810	578384	592987	875050	111093	356712	1.98895e+06	658069	2.16672e+06
High	SEETKENEGFTVTAE	0.0138958	0.000528521	0.667	29	P01024	Complement C3	0	1670.74	336620	293439	364673	231124	689700	219081	267491	216822	1.21607e+06	272170	259791	733090	161611	393945	443192	411493	169163	503002	456167	344320	731604	432110	147646	512400	127650	392244	955026	680151	285946	129664	134568	125549	328397	272517	520507	55007.4	215781	1.25414e+06	291606	1.07e+06
High	SEAEDASLLSFMQGYMKHATKTAKD	1.50808e-05	0.000528521	2.363	66	P02656	Apolipoprotein C-III	0	2791.29	2.54145e+06	568829	3.9816e+06	7.0665e+06	1.0051e+07	6.82272e+06	4.60966e+06	1.71084e+06	1.65274e+06	802847	1.83962e+06	3.51781e+06	1.35182e+06	1.22749e+06	3.26502e+06	3.98204e+06	88413.2	2.60376e+06	2.63827e+06	3.48141e+06	4.86712e+06	1.47048e+07	686048	1.337e+06	2.74266e+06	2.32563e+06	2.69355e+07	2.10225e+06	4.53483e+06	1.51248e+07	5.7476e+06	981962	2.93416e+06	1.16451e+07	3.336e+06	179943	362420	5.41977e+06	2.03058e+06	3.13976e+06
High	SEAEDASLLSFMQGYMKHATKTAKD	2.05281e-05	0.000528521	2.286	88	P02656	Apolipoprotein C-III	0	2775.3	4.22082e+06	428733	3.36545e+06	8.94054e+06	7.44682e+06	1.1465e+07	3.66915e+06	1.89808e+06	3.02389e+06	867893	2.36221e+06	2.52294e+06	30224.1	1.07829e+06	3.93631e+06	2.76307e+06	142670	2.63334e+06	3.15859e+06	2.36338e+06	520891	3.66343e+06		124121	3.29704e+06	3.31761e+06	5.76201e+06	1.80541e+06	5.70144e+06	5.03846e+06	8.61913e+06	169325	2.37007e+06	1.15693e+07	6.36904e+06	11949.1	19549.4		27346.4	179588
High	SEAEDASLLSFMQGYMKHATKTAKD	3.21361e-07	0.000528521	3.324	69	P02656	Apolipoprotein C-III	0	2759.3	1.35942e+07	3306.31	371363	1.22614e+07	1.29758e+07	1.90633e+07	8.39509e+06	1.10774e+06	6.04162e+06	470250	3.45233e+06	3.54128e+06		815213	4.0829e+06	1.44745e+06		508997	3.85012e+06	1.07551e+06	112669	321079			459681	665605	8641.48	216919	5.34752e+06	4742.15	6.38755e+06		312067	8.03354e+06	513827					3943.44
High	SEAEDASLLSFMQGYMKHATKTAK	1.92539e-05	0.000528521	2.302	3	P02656	Apolipoprotein C-III	0	2644.27	593737			585201	1.02764e+06	798713	263862		295044		173240								131112		7898.52	24110.9			30561.3	74124.4		13768.6	88225.2				22449.3		25285.8
High	SARQSTLDKEL	0.00952215	0.000528521	0.756	66	P04003	C4b-binding protein alpha chain	0	1247.66	27899240	14327012	21302258	13071324	4.89874e+07	1.39285e+07	3.13027e+07	1.33621e+07	2.00359e+07	12710778	6.50129e+06	6.72596e+06	8.01076e+06	7.77715e+06	1.29698e+07	9.51991e+06	5062676	1.80819e+07	9.65519e+06	9.94808e+06	77995476	75422724	75634642	39094666	46862932	31909134	51543676	43858190	4.38466e+07	4.71509e+07	44856820	36006811	3.10229e+07	2.49683e+07	27785797	1.32075e+07	1.6649e+07	2.43008e+07	2.26197e+07	24351737
High	SEAEDASLLSFMQGYMKHA	6.24975e-05	0.000528521	2.008	5	P02656	Apolipoprotein C-III	0	2114.95	603477			305992		553654	6740.02		471426	7757.53	126354									33665		81111.6							188019		406030			364100
High	SEAEDASLLSFMQGYMK	0.000281725	0.000528521	1.632	9	P02656	Apolipoprotein C-III	0	1922.85	135398		52188.4	214893	296554	237779		61343.4	10092.7	50003.1	61408	76166.1	21467.3	33407.7	156868			64390	114177	63059.1		164529	88939.5	39491	213204	46969	146314	98373.7	140919	187841	88475.4	16570.2	38405.4	386497	112576				13738	55599.7
High	SEAEDASLLSFMQGYMK	5.19824e-05	0.000528521	2.054	8	P02656	Apolipoprotein C-III	0	1906.86	98189.6		69931	353377	245518		99843.4		41811.3	51208.9	23854.3				205889	51087.7															7834.75
High	SEAEDASLLSFMQ	0.0135984	0.000528521	0.672	18	P02656	Apolipoprotein C-III	0	1427.64	153527	78537.2	398099	1.56609e+06	1.26788e+06	1.49131e+06	1084248	721600	504302	165682			123559	170358	1.18028e+06	895776	42258.7	417998	395741	237800	16689.8	62791.9	481420	212873	649489	323909	848637	366233	538794	758758	546009	148485	199837	1.69132e+06	329239	91014.8	24566.8	39409.8	104096	229736
High	SEADHEGTHSTKRGHAKSRPV	0.0117539	0.000528521	0.706	19	P02671	Fibrinogen alpha chain	0	2287.13	93814.2		47124.6		91459	89425.2					136496								92681.4			77438.5					18369.8	27873.4	30708.2		171141	15968.6							17741.1	70092.9
High	SDVPSGVTEVVVKLFDSD	1.12579e-05	0.000528521	2.436	12	P10909	Clusterin	0	1892.95				36498.1	440134		817451	75484	19650.6		335056	251681	90954.7		34785.8	254628					432985	446242				592236		282969		2.39038e+06	441541	101861	2.03802e+06	1.20552e+06	1.07669e+06			104277
High	SDRPSGIPERFSGSNSGNTATLTISRVEAGDEAD	0.00557103	0.000528521	0.887	1	P80748	Immunoglobulin lambda variable 3-21	0	3493.64			12989.7					80071.6		93605.9		51558.6			125758							185147			19142.3	80360.1		57484.7	65627		55501.9	36443.1	112674	36832.1	40617.7			20348.8		47235.4
High	SDLHAHKLRVD	0.00226977	0.000528521	1.111	15	P01966; P69905	Hemoglobin subunit alpha OS=Bos taurus GN=HBA PE=1 SV=2 Hemoglobin subunit alpha	0	1290.69	446110	9.61963e+06	471376	1.77833e+06	701500	1.76521e+06	344001	1.88151e+06	2.83565e+06	3.60365e+06	5.89826e+06	541112	153508	247430	373968	813648	348607	356496	217076	745359	205507	1.22339e+06	1.38167e+06	126367	926852	353172	372337	920860	1.45095e+06	559899	1.7228e+06	303650	354512	906583			460312	393471		402193
High	SDGSFFLYSKLTVDKSRWQQG	0.00012297	0.000528521	1.839	10	P01859; P0DOX5; P01860	Immunoglobulin heavy constant gamma 2 Immunoglobulin gamma-1 heavy chain Immunoglobulin heavy constant gamma 3	0	2449.21	723414		7979.91	248662	255087	426035	168313	47819.6	181479	40868.5	206704	36385.2		88074.2	9809.01	24522.7			60164.8	27186.7		20633.7				151415			117791	7680.91	926442		84642.4	43203	271069			16689.3
High	SDGSFFLYSKLTVDKSRWQQ	0.00199676	0.000528521	1.143	2	P01859; P0DOX5; P01860	Immunoglobulin heavy constant gamma 2 Immunoglobulin gamma-1 heavy chain Immunoglobulin heavy constant gamma 3	0	2392.19	282205			80739.3	70908.1	76578.9	76254.9	7189.28	59258.1		80064.4	5834.08		30453.9												38928.8			41214		293580		39210		74351.9
High	SAVQGPPERD	0.0045384	0.000528521	0.938	51	P01876; P01877	Immunoglobulin heavy constant alpha 1 Immunoglobulin heavy constant alpha 2	0	1055.51	2.24301e+06	2.10901e+06	2.13351e+06	3.69477e+06	883616	1.77519e+06	688754	5140839	2.09009e+06	3.87084e+06	3.22605e+06	1.41393e+06	1.2415e+06	805732	764046	798797	6.13286e+06	1.64014e+06	1.26823e+06	1.08229e+06	1.50612e+06	193354	801781	923947	884978	5699919	351017	1.94613e+06	449170	1502097	1386274	713287	2.89635e+06	880889	964024	745414	7103312	685048	3.628e+06	1.41471e+06
High	SATGRSKSSEKRQAVDTAVD	0.00259046	0.000528521	1.078	68	P19827	Inter-alpha-trypsin inhibitor heavy chain H1	0	2093.06	4.22596e+07	8052403	1.6953e+07	45779459	67542229	58131627	5.08017e+07	2.18794e+07	50901029	1.99705e+07	2.02796e+07	7192373		9.87057e+06	4.25611e+06	1.61139e+07		18059714	25083169	1.34285e+07	1.31036e+07	2.02761e+07	8.11462e+06	5.63211e+06	2.44946e+07	6.1149e+06	1.6346e+07	7.48117e+06	1.10786e+07	50238102	2.57259e+07	4.43287e+06	7627472	2.15125e+07	7.54843e+06	1.30553e+06	75350.9		3.43859e+06	4.59967e+06
High	SASTKGPSVFPLAPSSKSTSGG	0.0038202	0.000528521	0.981	39	P0DOX5	Immunoglobulin gamma-1 heavy chain	0	2050.05	762591	963876	616477	488021	781697	517219	847463	710790	421659	752111	339228	688015	848623	429082	580817	624334	800957	757962	604087	394055	991409	1.02364e+06	763531	640006	788913	804780	270523	1617107	1.1255e+06	469914	675673	584112	763288	331106	711241	94633.9	986691	355257	778214	871341
High	SASTKGPSVFPLAPSSKSTSG	0.000157628	0.000528521	1.777	75	P0DOX5	Immunoglobulin gamma-1 heavy chain	0	1993.02	1.78062e+06	2.94191e+06	1.45257e+06	1.06693e+06	1.84546e+06	1.09896e+06	1.91587e+06	1.69444e+06	1.15121e+06	2.09408e+06	753365	1.75936e+06	1.77516e+06	1.0634e+06	1.09498e+06	1.40117e+06	1.88687e+06	1.68188e+06	1.35616e+06	824161	2.18074e+06	2.15834e+06	1.80978e+06	1.45773e+06	1.59102e+06	2.05007e+06	502678	3.54068e+06	2.4798e+06	1.16897e+06	1.54043e+06	1.27003e+06	1.91138e+06	743341	1.77251e+06	250302	2.29633e+06	873744	1.73872e+06	2.10324e+06
High	SASTKGPSVFPLAPSSKSTS	0.00952215	0.000528521	0.756	21	P0DOX5	Immunoglobulin gamma-1 heavy chain	0	1936	371420	805683	355297	240963	408050	247719	444946	553304	289488	535294	234248	428932	456869	284837	232496	352155	425312	676885	330189	234023	565566	541314	417839	379706	359756	579002	138410	820645	640169	285622	377367	289781	436584	232931	465961	76588.8	596329	231551	398530	516969
High	SEAEDASLLSFMQGYMKH	0.000338713	0.000528521	1.586	2	P02656	Apolipoprotein C-III	0	2059.91	83174.4	7544.55		11410.9	216077		71043.2	61379.1		39900.2	47321.8	63333.9			12442.5	97222.1	2833.42		93960.7		10846.1	187248	30086.1		249583		181870	82780.1	64241.7	235976	172787	37023.8		403683	68068.2		3463.33		11113.7
High	SLMPFSPYEPLNFH	0.00427358	0.000528521	0.953	10	P10909	Clusterin	0	1694.79	70978.1	63046.5	73185.3	138438	218586	146445	324154	61419.5	100191	71120.4	47858.7	137983	64277	34364.5	138508	143683	18980.6	74106.2	156398	82724	54812.8	111422	118916	68087.9	343550	111354	94136.3	100477	159009	267431	100912	54815	114453	239358	80977.3	12242.6	46708	33173.9	54322.9	37167.9
High	SLMPFSPYEPLNFHA	0.0145758	0.000528521	0.656	10	P10909	Clusterin	0	1765.83	118096	61391.1	93740.1	118209	301749	135458	194320	100031	79819.2	84126.8	61845.9	155878	144300	41255.9	146495	168816	20286.2	120957	186206	94932.6	40271.8	139965	125858	70700.4	322274	120962	160775	143235	180732	291776	131937	192418	109480	300310	99335.8	10764.9	45217.4	41447.3	50412.1	55195.7
High	SINPDEAVAYGAAVQAAILSGDK	0.00243943	0.000528521	1.093	2	P11142	Heat shock cognate 71 kDa protein	0	2260.15														5427.82			71768.7			19526.3		40589.6		22295.8			44181.9					218847				88082.4		81718.1	62622.3	138882
High	SSSYSKQFTSSTSYNR	0.000810944	0.000528521	1.368	17	P02671	Fibrinogen alpha chain	0	1829.83	440989	1.08471e+06	622770	573297	319374	786406	778955	815289	1.31964e+06	1.54066e+06	1.22139e+06	895178	485399	708848	424994	864897	438235	941302	631728	410763	2.85831e+06	997600	1.18928e+06	595719	1.21796e+06	1.28856e+06	672649	916895	1.06825e+06	757077	1.03075e+06	510083	1.28702e+06	376474	1.24458e+06	253966	742376	1.01821e+06	687838	919448
High	SSSNSASLTISGLKTEDEAD	0.0124776	0.000528521	0.692	1	P01721	Immunoglobulin lambda variable 6-57	0	2011.93	61954.7	153569	65946.3	67883.6					48529	93149.5	20915.8	44820.7		16869.7	72633.4	57816.2	60642.5	106740	36071.4		32013.4				179518	120308		61063.4	101987		140668	340808	108490		15762.4		84179.8		31125.9	66149
High	SSSKGSLGGGFSSGGFSGG	0.0103103	0.000528521	0.737	1	P13645	Keratin, type I cytoskeletal 10	0	1619.73	83843.2	149809	238147	124458	53843.2		86124.8		34577.4	80352.3	92158.9	79577.4	12532.6	14468.9	42120.8	70619.1	68735.4	44094.4		127659	1056693	100693	141293	144723		91247.4	98040.5	61028.6		46220.3	110476	116130	84078.2	93696.6	22004.4	58588.7	68746.8	110946	130792	83708.6
High	SSPVTKSFNRGE	0.00936471	0.000528521	0.76	40	P01834	Immunoglobulin kappa constant	0	1308.65	2.51159e+06	3.35115e+06	1.90739e+06	1.33223e+06	2.72871e+06	1.39545e+06	2.85035e+06	4.49451e+06	1.53539e+06	4.06935e+06	1.08921e+06	1.95768e+06	2.36951e+06	2.11107e+06	1.28989e+06	1.98975e+06	4.14754e+06	3.18243e+06	1.70913e+06	1.09914e+06	1.71874e+06	2355951	2.06848e+06	1.22384e+06	2.20313e+06	2.77302e+06	779974	5.38728e+06	2.05599e+06	1.40436e+06	1.99515e+06	1.6358e+06	2.81655e+06	766273	2508204	324698	4.41589e+06	552703	2.36411e+06	2.18813e+06
High	SSPVTKSFNRG	0.00589495	0.000528521	0.873	81	P01834	Immunoglobulin kappa constant	0	1179.61	7.1624e+06	6.50835e+06	3.80046e+06	3.23234e+06	6.81449e+06	3.55611e+06	4.98843e+06	8391223	3.47905e+06	8.47576e+06	2.12498e+06	4.10523e+06	4672575	3.75461e+06	2.67438e+06	3.72025e+06	9.00869e+06	5.43229e+06	4.26777e+06	2.18565e+06	3.64599e+06	4.76933e+06	4.66662e+06	2.85727e+06	5.11005e+06	5.81612e+06	1.65477e+06	1.0119e+07	4.64422e+06	4.27416e+06	3.7189e+06	3.65705e+06	5.06138e+06	1.61822e+06	5.22301e+06	792015	9.57907e+06	1.05314e+06	4.80866e+06	3669423
High	SSPVKAGVETTTPSKQSNNKYAASSYLSL	0.0041554	0.000528521	0.96	6	P0DOY2	Immunoglobulin lambda constant 2	0	3015.53	484111	191765	199802	191774	304850	307613	142166	275317	226686	329219	149001	278025	11503	116997	165361	309805	91106.5	100284	118584	160453		228874			236119	400448	14469.2	212237	220566	214128	425791		189227	178976	366551					150589
High	SSPVKAGVETTTPSKQSNNKYAASSYL	1.55691e-06	0.000528521	2.93	45	P0DOY2	Immunoglobulin lambda constant 2	0	2815.41	3211716	2.14244e+06	1.92434e+06	1.47005e+06	1.70207e+06	1.64969e+06	1.87279e+06	1.85411e+06	1.9261e+06	2805828	1.20472e+06	2131475	1.7982e+06	1.07338e+06	1.9396e+06	2.09908e+06	2.40561e+06	2.70086e+06	1.9261e+06	1.51272e+06	2.03655e+06	2.30155e+06	1.21998e+06	2.42717e+06	1.41709e+06	3.77067e+06	606032	3.38292e+06	2.03109e+06	1.16515e+06	2.66715e+06	1.27876e+06	3.2633e+06	1.50312e+06	2.50187e+06	207340	3.00477e+06	1.27423e+06	2.47114e+06	2.12645e+06
High	SSPVKAGVETTTPSKQSNNKYAASSY	0.000130061	0.000528521	1.825	15	P0DOY2	Immunoglobulin lambda constant 2	0	2702.33	604793	491131	355041	385454	354101	555817	331110	574138	337353	933770		397416	206025	202352	408222	247955	299216	349865	463544	144993	536723	328923	181080	259892	308262	542571	174691	635762	452682	198730	334439	253806	620783	111673	331952	15776	538153	101995	281790	214310
High	SSPVKAGVETTTPSKQSNNKYAASS	0.000198048	0.000528521	1.72	29	P0DOY2	Immunoglobulin lambda constant 2	0	2539.26	2.12796e+06	3.85864e+06	2.15153e+06	1.1602e+06	1.85658e+06	1.48164e+06	1.65612e+06	2.45784e+06	1.93882e+06	5.98213e+06	1.12751e+06	3.15763e+06	2.25734e+06	2.58346e+06	1.62575e+06	2.20487e+06	4.35008e+06	3971602	1.70304e+06	1.13241e+06	3.20354e+06	2.6369e+06	1.62351e+06	2.73012e+06	1380678	6.13909e+06	869887	5.2099e+06	3.47219e+06	955409	2.3748e+06	2.18036e+06	5.55989e+06	959504	3.64196e+06	393724	5.8236e+06	1.74698e+06	4.17316e+06	3.40524e+06
High	SSPVKAGVETTTPSKQSNNKYAAS	0.000123959	0.000528521	1.837	54	P0DOY2	Immunoglobulin lambda constant 2	0	2452.23	3.81093e+06	6.00586e+06	4.11638e+06	1.8162e+06	3.4058e+06	2.61538e+06	2.75479e+06	6.07972e+06	3.3584e+06	11495072	1.79756e+06	5.1788e+06	3.10559e+06	4.31448e+06	2.97319e+06	3.79598e+06	8.21683e+06	6749089	3.04855e+06	1.80204e+06	4712447	4.45723e+06	2.8797e+06	4.60622e+06	2458212	1.07422e+07	1.28276e+06	8.87951e+06	6.5924e+06	1.9003e+06	4.66448e+06	2.62768e+06	1.09578e+07	1.5647e+06	6.19654e+06	453318	9.60237e+06	2.20542e+06	6.54603e+06	5.22024e+06
High	SSPVKAGVETTTPSKQSNNKYAA	1.0903e-05	0.000528521	2.444	74	P0DOY2	Immunoglobulin lambda constant 2	0	2365.2	6.72142e+06	12280209	7531758	4695251	3.10085e+06	5.32881e+06	2.82962e+06	1.00846e+07	2681502	21193475	1.19595e+06	8.53731e+06	6477039	8.85251e+06	5.17234e+06	5.68124e+06	1.37381e+07	1.15292e+07	5.50224e+06	1.57232e+06	8953596	7.41375e+06	5.20338e+06	7.91555e+06	4497397	1.9177e+07	2528798	2.01435e+07	1.30014e+07	2977109	7.06202e+06	6.69691e+06	1.68303e+07	2.89488e+06	10267151	873068	1.8503e+07	4.85926e+06	12373187	9670256
High	SSPVKAGVETTTPSKQSNNKYA	5.13526e-06	0.000528521	2.632	59	P0DOY2	Immunoglobulin lambda constant 2	0	2294.16	5237647	7.31088e+06	5.52128e+06	2.91283e+06	4.6147e+06	3.311e+06	3.24068e+06	4.14938e+06	4.69093e+06	14606727	2.65399e+06	6.64172e+06	4605675	5.53239e+06	4121709	5.24258e+06	1.09968e+07	9.95708e+06	3.73468e+06	2.65878e+06	5593992	5.40717e+06	3.52545e+06	5.44985e+06	3.52185e+06	1.3286e+07	812913	1.12599e+07	8.76762e+06	2.43818e+06	6.0407e+06	3.92639e+06	1.31994e+07	2.36952e+06	6.58296e+06	464093	1.17888e+07	3.29504e+06	8.74661e+06	6.57783e+06
High	SSPVKAGVETTTPSKQSNNKY	1.53216e-06	0.000528521	2.934	51	P0DOY2	Immunoglobulin lambda constant 2	0	2223.13	4017659	4.40513e+06	3595061	2.16975e+06	3.17671e+06	2.38037e+06	2.89731e+06	5.00113e+06	3.38774e+06	8.51317e+06	1.45227e+06	3.53297e+06	3.01144e+06	3922863	2.18238e+06	3.12901e+06	5664935	5.9876e+06	2.4966e+06	1.5756e+06	4.09452e+06	3.44868e+06	2.06998e+06	3.46955e+06	2.36128e+06	7.53822e+06	1.06416e+06	8410013	3.6066e+06	1.59292e+06	3569426	2.61205e+06	6.69495e+06	1257277	4.49724e+06	465440	8.0356e+06	2.11337e+06	4.97648e+06	3.98865e+06
High	SSPVKAGVETTTPSKQSNNK	5.54029e-07	0.000528521	3.188	117	P0DOY2	Immunoglobulin lambda constant 2	0	2060.06	16141586	7.00994e+06	7.78503e+06	7921436	6.89908e+06	7.91034e+06	10948519	9.20053e+06	8.40854e+06	17732487	3.66081e+06	6154347	6.88013e+06	5.91202e+06	5.49513e+06	6.93478e+06	9.40472e+06	9404817	9393734	4395271	3.52429e+06	5.81057e+06	4.16597e+06	3.87009e+06	7279916	9.37149e+06	1.85716e+06	1.36946e+07	6.72431e+06	6.00364e+06	8000125	3.45623e+06	9.29269e+06	2.93408e+06	8.89853e+06	2.15787e+06	12091693	2.07271e+06	9.12441e+06	4.69426e+06
High	SSSYSKQFTSSTSYNRG	0.000666449	0.000528521	1.417	28	P02671	Fibrinogen alpha chain	0	1886.85	1.44786e+06	3.35486e+06	1.8926e+06	1.84205e+06	900966	2.27844e+06	2.33655e+06	2.49721e+06	3.97945e+06	4.87581e+06	4.02251e+06	2.87114e+06	1.32039e+06	2.24325e+06	1.39414e+06	2.70031e+06	1.54748e+06	2957387	1.87002e+06	1.15339e+06	8.03777e+06	2.98159e+06	3.13814e+06	1.81154e+06	3.68918e+06	3.76536e+06	2.15231e+06	2.93173e+06	3.81573e+06	2.18643e+06	3.00578e+06	1.59786e+06	3.58682e+06	1.21069e+06	3391410	685130	2.07698e+06	2.89636e+06	2.42936e+06	3.1403e+06
High	SSPVKAGVETTTPSKQSNN	0.000166718	0.000528521	1.763	64	P0DOY2	Immunoglobulin lambda constant 2	0	1931.97	7.0096e+06	4.81803e+06	4.93414e+06	3.77779e+06	5.16187e+06	4.28947e+06	3.7873e+06	5.68422e+06	4.13956e+06	8.31008e+06	2.03284e+06	4.07447e+06	4.35255e+06	4.41436e+06	3.96308e+06	4.33207e+06	6.08411e+06	6.11941e+06	4.14058e+06	2.99566e+06	2.47513e+06	4.02439e+06	3.06387e+06	2.62102e+06	3.73466e+06	6.56694e+06	970022	7.01043e+06	3.82282e+06	2.77773e+06	4.38277e+06	2.30238e+06	6.35948e+06	1.75495e+06	5.21172e+06	361665	6.40002e+06	1.59922e+06	5.60712e+06	3.06948e+06
High	SSPVKAGVETTTPSKQS	1.87968e-05	0.000528521	2.308	69	P0DOY2	Immunoglobulin lambda constant 2	0	1703.88	9.12412e+06	7.76383e+06	6.73904e+06	4.93399e+06	8.9812e+06	4.99413e+06	5.47147e+06	1.00745e+07	6.16271e+06	1.25186e+07	3.05306e+06	6.10172e+06	6.78369e+06	5.73273e+06	5.07699e+06	5804370	1.01601e+07	11374567	5.05225e+06	3.64874e+06	3.16378e+06	5.76089e+06	4.24759e+06	4.02708e+06	4.85478e+06	9.39668e+06	1.35619e+06	1.1207e+07	5.27714e+06	3.23408e+06	7.2061e+06	3.43817e+06	9.7599e+06	2.63097e+06	7.49849e+06	580687	1.05356e+07	2.69655e+06	9.00559e+06	4.99513e+06
High	SSPVKAGVETTTPSKQ	1.78401e-06	0.000528521	2.896	160	P0DOY2	Immunoglobulin lambda constant 2	0	1616.85	1.28161e+07	1.25988e+07	9.99152e+06	6.47755e+06	1.32757e+07	7.03985e+06	7.69306e+06	2.29656e+07	8.77407e+06	1.95487e+07	4.28639e+06	8.91149e+06	9.78782e+06	8.32746e+06	6.66825e+06	7.95147e+06	1.56657e+07	1.59333e+07	7.82269e+06	5.2856e+06	5.64142e+06	7.76759e+06	6.12857e+06	6.06164e+06	6.82068e+06	1.39986e+07	1.966e+06	1.55189e+07	7239455	4.4212e+06	9.71045e+06	4.67156e+06	1.29461e+07	3.881e+06	1.09244e+07	956089	1.4989e+07	4.30562e+06	1.25617e+07	7.31843e+06
High	SSPVKAGVETTTPSK	6.0285e-05	0.000528521	2.017	118	P0DOY2	Immunoglobulin lambda constant 2	0	1488.79	1.05679e+07	6.33788e+06	6.269e+06	5.67709e+06	7.47397e+06	6.57607e+06	5.54627e+06	8.83989e+06	5.26994e+06	10604007	3.06959e+06	5415361	5.92561e+06	6.32728e+06	4.80764e+06	6.34082e+06	8.01653e+06	8.78126e+06	4.47442e+06	3.24415e+06	4.33794e+06	5.634e+06	3700489	3393331	4.53872e+06	8993672	1.19297e+06	11005515	6128137	4.9531e+06	6.25371e+06	3.14645e+06	7.95163e+06	3.00332e+06	6.52297e+06	586125	10403353	2.62561e+06	7.85491e+06	4.39414e+06
High	SSPVKAGVETTT	0.00561614	0.000528521	0.885	12	P0DOY2	Immunoglobulin lambda constant 2	0	1176.61	1.62044e+06	3.76902e+06	2.2565e+06	1183238	1.59901e+06	1.20404e+06		2723210	2268849	5.74732e+06		2.3378e+06	2.98893e+06	2.90285e+06	1.82951e+06	2.27932e+06	5056735	4.00882e+06	2237556	1.23312e+06	2940979	2.34584e+06	1.6236e+06	2242324	1.62711e+06	4628099	501753	4.78398e+06	1.95043e+06	908385	1935633	1.6271e+06	4.18524e+06	833609	3.63134e+06	575085	6013492	1.56302e+06	4.14981e+06	2.56575e+06
High	SSPVKAGVETT	0.012585	0.000528521	0.69	13	P0DOY2	Immunoglobulin lambda constant 2	0	1075.56	4869316	4.43789e+06	3608013	2.52525e+06	3.7699e+06	2855528	2.98101e+06	5572680		7128124	1.4942e+06	3.0427e+06	4.43448e+06	3.99385e+06	2.82063e+06		6636657	5509592	2.99462e+06		4222528	3.76064e+06	3.35429e+06	2.95928e+06	3.40451e+06	4.93125e+06	868579	7.05142e+06	2.82942e+06	2031353	3.34867e+06	2532729	4.81979e+06	1.57888e+06	4.60044e+06	982370	6.76394e+06	1.71873e+06	5.80205e+06	3.01239e+06
High	SSKITHRIHWESASLLR	0.0060888	0.000528521	0.865	1	P01024	Complement C3	0	2021.1	1342147		17916.1		27892.3		18779.9	416978					16726				821610				76874.4	63697.4				42372.5		49934.4	41691.8	36140		25577.3			27452.5			24256.6
High	SSGTSYPDVLK	0.0161923	0.000528521	0.632	7	P00760	Cationic trypsin OS=Bos taurus PE=1 SV=3	0	1153.57	169123	354649	315576		259824		187076	300276		39255.5	299432			183133		275400	363420	332181		444003	1.7158e+06	715449	928323	1.02126e+06	888354	714155	563001		266703	270167	93406.3	547992	785259	351656		846471		1.02096e+06	407641	437180
High	SSGKSAVQGPPERD	0.00041215	0.000528521	1.537	42	P01876; P01877	Immunoglobulin heavy constant alpha 1 Immunoglobulin heavy constant alpha 2	0	1414.69	1.23317e+06	618742	1.49386e+06	1021461	433052	1.26893e+06		2.41557e+06	995790	1.65753e+06	1.29675e+06	751544	168115	289950	397092	289491	2.15568e+06	944451	1.58728e+06	408067	462216		192754	264848	285013	802792	305924	1.34183e+06	514221	632056	406240	250892	874845	278246	288955	159399	2.26344e+06	116408	922552	333001
High	SSEDVSQEESLFLISGKPEGR	0.000745532	0.000528521	1.389	2	P10163	Basic salivary proline-rich protein 4	0	2294.11	9323.68	13288.3	13332.7	11246.5	14604.7				8264.25	12240.2	12947.3	10358.5		624074	7995.4			6482.96	17196.1				15919.4		7561.88					14452					33634.5
High	SRSVPPSASHVAPTETFTYEWTVPKEVGPTNAD	0.000899936	0.000528521	1.342	6	P00450	Ceruloplasmin	0	3557.72	260686			173749	250478	197839	106653		66108.2		129801			69481.3	97054.4			35577.7	27584.9	70426.3					31637.7			15617.1					30877
High	SRSGGGGGGGLGSGGSIRSSY	0.000602956	0.000528521	1.442	9	P35527	Keratin, type I cytoskeletal 9	0	1812.86	231926	366930	402843	211386	239115	184093	251804	433844	475123	1.01137e+06	568197	1102600	587118	3.25707e+06	222114	290635	330429	241021	288568	268119	962814	288857	1.00878e+06	409308	176672	693415	267280	378148	372113	251332	446178	499637	644811	157992	354148	168266	514526	374621	267087	285209
High	SRSGGGGGGGLGSGGSIRSS	0.00079169	0.000528521	1.374	23	P35527	Keratin, type I cytoskeletal 9	0	1649.8	1.00808e+06	349525	517799	287031	534818	252515	480953	519741	1.55495e+06	756761	1.0418e+06	768709	1.31234e+06	2.46283e+06	290252	370476	614589	325642	198502	786319	503767	210652	735645	311350	201311	648913	501344	386071	409702		632584	279380	659322	278033	312595	120901	751026	648815	578068	273797
High	SRSGGGGGGGLGSGGSIR	0.00254929	0.000528521	1.082	7	P35527	Keratin, type I cytoskeletal 9	0	1475.73	583495	351441	511678	358495	441386	343571	557720	670893	1.01033e+06	644675	787172	508548	919673	2.02755e+06	297413	348620	528405	361797	415277	562555	586576		1.02783e+06	373960		715775	306648	496618	537822	527534	690425	487752	755052		648490	192455	756996	453408	461745	329056
High	SSPVKAGVETTTPSKQSN	4.12078e-05	0.000528521	2.112	171	P0DOY2	Immunoglobulin lambda constant 2	0	1817.92	1.14789e+07	1.15356e+07	9.46837e+06	6.35727e+06	1.00643e+07	7.14124e+06	6.88844e+06	1.21395e+07	8.93642e+06	1.69897e+07	3.94861e+06	8.17141e+06	8.6166e+06	8.18465e+06	6.21459e+06	7.52531e+06	1.2591e+07	1.16894e+07	7.23322e+06	5.31689e+06	4.80091e+06	7.34051e+06	5.75088e+06	5.48639e+06	6.22346e+06	1.28485e+07	1.91384e+06	1.30286e+07	6.52991e+06	4.7402e+06	8.38831e+06	4.19004e+06	1.23319e+07	3.28598e+06	1.01454e+07	783348	1.26858e+07	3.91721e+06	1.07531e+07	6.64815e+06
High	SQESVTEQDSKDSTYSLSSTLTLSKAD	2.20625e-05	0.000528521	2.268	44	P01834	Immunoglobulin kappa constant	0	2907.36	1.55704e+06	1.03315e+06	565739	595442	1.08652e+06	970857	789632	1.37634e+06	649083	1.51511e+06	642765	1.02939e+06	170164	809633	1.32142e+06	1.1124e+06	996665	1.13591e+06	634971	640246	384409	2.364e+06	524350	834190	1.16082e+06	1.44396e+06	436554	1.80944e+06	1.09839e+06	1.12908e+06	1.79852e+06	160223	1.91327e+06	1.14541e+06	2.04602e+06	25847.7	1.56707e+06	587289	103104	1.0432e+06
High	SSSYSKQFTSSTSYNRGD	7.78973e-05	0.000528521	1.953	130	P02671	Fibrinogen alpha chain	0	2001.88	1.1961e+07	1.17872e+07	8.06139e+06	7.98694e+06	6.5198e+06	8.23036e+06	1.23755e+07	9.68848e+06	1.7107e+07	1.88648e+07	1.5975e+07	8.52742e+06	5.99152e+06	7.9341e+06	5.20918e+06	1.08842e+07	6.75952e+06	1.35916e+07	5.76986e+06	5.96968e+06	3.09648e+07	1.0506e+07	1.20728e+07	7.31593e+06	1.38186e+07	1.448e+07	9.52048e+06	1.08079e+07	1.18192e+07	1.20259e+07	1.20204e+07	6.53286e+06	1.31053e+07	5.16474e+06	1.8229e+07	2.80921e+06	1.00492e+07	1.18661e+07	9.61227e+06	1.30939e+07
High	SSSYSKQFTSSTSYNRGDSTFESK	0.00124478	0.000528521	1.261	17	P02671	Fibrinogen alpha chain	0	2681.2			110198	259775		249918	567143	371909	924671		1.11707e+06	589311	143326	236537		868087	287247		86884.1		1218352	585502	466130	416011	402637	524044	1.25841e+06	335758	581491	1.37253e+06	623363	320457	527207	582900	468575	243500	325708	560215	407954	767656
High	STYSLSSTLTLSKADYE	0.00879898	0.000528521	0.775	7	P01834	Immunoglobulin kappa constant	0	1865.9	119818	141610	53401.3	104413	187999	181075	159406	140668	103515	126566	133192	128239	58374.5	139911	100397	122380	154831	76758.9	78292.8	92042.4	89934.1	423815	148570	174981	251781	207352	123525	275429	164085	159132	219254		235066	150615			145516	132163	37850.1	229563
High	STYSLSSTLTLSKAD	0.000329349	0.000528521	1.593	130	P01834	Immunoglobulin kappa constant	0	1573.8	3.29179e+06	2.10127e+06	1.30605e+06	1.70595e+06	2.1069e+06	2.40075e+06	1.72139e+06	2.97783e+06	1.38357e+06	2.49597e+06	2.35601e+06	2.33226e+06	1.14243e+06	2.09568e+06	2.93764e+06	2.02769e+06	4.09091e+06	2.18623e+06	2.46156e+06	1.94351e+06	1.86174e+06	1.06039e+07	6.05404e+06	5.33629e+06	5.80981e+06	4.54428e+06	2.72667e+06	2.74268e+06	2.55908e+06	3.37328e+06	3.11303e+06	1.29624e+06	4.18779e+06	3.51498e+06	2.58982e+06	528956	5.24351e+06	3.72256e+06	1.4812e+06	7.89938e+06
High	STYSLSSTLTLSKA	0.00464894	0.000528521	0.932	19	P01834	Immunoglobulin kappa constant	0	1458.77	557122	417966	288132	249317	352626	463454	430226	417236	847581	431157	390688	370914	205818	350879	618932	546201	459496	385491	260681	281995	512262	1.81082e+06	705990	710800	1.00576e+06	799439	283653	721935	399900	483282	882645	148976	658487	762393	853421	56209.5	789255	461445	103214	966468
High	STYSLSSTLTLSK	0.0152932	0.000528521	0.645	10	P01834	Immunoglobulin kappa constant	0	1387.73	256476	559203	202650	208045	276589	296176		343426	265043	434917	199120	404625	181726	162605	415253	263516	295342	169212	170973	157962	303245	1.03869e+06	462244	557954	495802	519495	232254	360977	296766	350747	466409	167724	388041	405379	450030	94827.6	388196	341985	162210	710800
High	STVEKTVAPTE	0.000940467	0.000528521	1.331	58	P0DOY2; P0DOX8	Immunoglobulin lambda constant 2 Immunoglobulin lambda-1 light chain	0	1161.6	1.81535e+06	4265590	2.01361e+06	945661	1.74557e+06	919092	1.61364e+06	3.79991e+06	1.87481e+06	4.57858e+06	973072	2415041	2619928	2.24271e+06	1.12875e+06	2.00098e+06	4295935	3.24423e+06	1.34706e+06	1.29954e+06	3.45749e+06	2.47084e+06	2.29892e+06	2178536	1.73538e+06	4659556	603059	4.2994e+06	2.30414e+06	1087761	1.84037e+06	2.02887e+06	4275984	973906	2.79562e+06	900102	4336024	1.43491e+06	3.4463e+06	2.70673e+06
High	STTAVVTNPKE	0.00186534	0.000528521	1.16	125	P02766	Transthyretin	0	1146.6	6705383	4658014	32581914	9543831	29430200	10374924	21372326	14821362	26692558	6876262	12985983	7449232	13870920	7614588	8607730	11842968	4.67434e+06	17582804	9170427	11357598	23836918	31145066	24523532	14373123	18282498	10263554	37328780	10604572	6930436	35050444	16648764	7.4526e+06	9870557	23599166	18022900	25771044	5187483	11364425	12758767	12539339
High	STSGGTAALGCLVK	0.00315211	0.000528521	1.029	4	P0DOX5; P01860	Immunoglobulin gamma-1 heavy chain Immunoglobulin heavy constant gamma 3	0	1321.68		387215	339061				275295	260121				291882		280670			467022	323393		87147	2.08466e+06	909212	666990	1159310	442877	732988	692374	17917	297744	152528		614496	408039	527632		914210		1561348	635531	637910
High	STIFENLANKAD	0.0029922	0.000528521	1.042	3	P02787	Serotransferrin	0	1322.66	165575	148786	228433	121794	185839	109545	161682	190960	197598	112188	178203	143743	174561	72715.4	134837	295386	73845.9	149073	83004.2	207298	181230	377021	221523	195933	358491	106867	204480	127267	175381	309164	180230	175941	93032.5	311412	238241	72094	93839.6	135634	136090	193929
High	STKGPSVFPLAPSSKSTSGGTAALG	0.00158923	0.000528521	1.2	27	P0DOX5	Immunoglobulin gamma-1 heavy chain	0	2305.2	761829	1624873	1.01867e+06	742907	757374	918283	716310	626524	478118	1016510	416355	917825	1.01184e+06	501200	942482	893219	1065939	1.0437e+06	707265	368554	782152	1.72676e+06	1.23515e+06	869349	1.15558e+06	1.39178e+06	311201	2.17359e+06	1.79687e+06	590346	983351	696877	1.085e+06	472710	1.26606e+06	88455	1.55867e+06	406682	1.12148e+06	1.25004e+06
High	STKGPSVFPLAPSSKSTSGGTA	0.0158397	0.000528521	0.637	5	P0DOX5	Immunoglobulin gamma-1 heavy chain	0	2064.06	577641	530368	382226	338819	455081	342398	495455	347561	253471	412844	214275	432590	599318	292167	361082	374841	491645	544430	347371	256088	649381	794444	504351	481758	439284	638131	177912	1.08719e+06	707994	310451	464415	378839	519316	223273	614428	53607	691129	198228	541989	537849
High	STKGPSVFPLAPSSKSTSGG	9.10654e-05	0.000528521	1.914	84	P0DOX5	Immunoglobulin gamma-1 heavy chain	0	1891.98	2.80106e+06	3.41055e+06	2.11443e+06	1.43185e+06	2.88579e+06	1.57811e+06	2.60528e+06	1.9857e+06	1.45964e+06	2.71099e+06	927675	1.99152e+06	2.90514e+06	1.33434e+06	1.76789e+06	2.03252e+06	2.56857e+06	2.67427e+06	1.60337e+06	1.15121e+06	3.22984e+06	3.19093e+06	2.87442e+06	2.04562e+06	2.6707e+06	2.7799e+06	833878	6.16865e+06	3.8346e+06	1.41135e+06	2.17425e+06	2.18548e+06	2.51996e+06	914344	2.68916e+06	363448	3.39643e+06	1.10444e+06	2.76404e+06	2.66555e+06
High	STKGPSVFPLAPSSKSTSG	4.50032e-05	0.000528521	2.09	108	P0DOX5	Immunoglobulin gamma-1 heavy chain	0	1834.95	5.75626e+06	1.01642e+07	4.59855e+06	3.21245e+06	5.56568e+06	3.38373e+06	5.85941e+06	5.98771e+06	3.84905e+06	6.90335e+06	2.19589e+06	5.27681e+06	6.51978e+06	3.00789e+06	3.16353e+06	4.91573e+06	5.65263e+06	5.2891e+06	3.59517e+06	2.81316e+06	7.87152e+06	7.04348e+06	6.94991e+06	4.90995e+06	5.64563e+06	6.32359e+06	1.68719e+06	1.27699e+07	8.43601e+06	2.9702e+06	5.08554e+06	4466195	5.95834e+06	2.18971e+06	6.76272e+06	794262	7.47856e+06	2.77283e+06	5.48061e+06	5.99825e+06
High	STKGPSVFPLAPSSKSTS	0.000218028	0.000528521	1.696	41	P0DOX5	Immunoglobulin gamma-1 heavy chain	0	1777.93	1.59081e+06	3.06074e+06	1.24954e+06	746959	1.46174e+06	782618	1.36886e+06	1.41749e+06	999402	2.083e+06	528539	1.24773e+06	1.58071e+06	840077	732827	1.20077e+06	1.47086e+06	1.47583e+06	885365	671719	1.51405e+06	1.66081e+06	1.60235e+06	1.18283e+06	1.3253e+06	1.78465e+06	470658	3.19228e+06	2.05692e+06	878704	1.05351e+06	1.11825e+06	1.79386e+06	537988	1.4647e+06	253902	1.67387e+06	784799	1.46335e+06	1.6481e+06
High	SSSYSKQFTSSTSYNRGDSTFES	0.000133224	0.000528521	1.819	62	P02671	Fibrinogen alpha chain	0	2553.1	3.38947e+06	5.40004e+06	2.51488e+06	2.75026e+06	1.14653e+06	3.25136e+06	7.65923e+06	7.99065e+06	1.11998e+07	4.44259e+06	6.99644e+06	6.91409e+06	1.6288e+06	3.7307e+06	1.38089e+06	9.58906e+06	2.5369e+06	6.57153e+06	4.43038e+06	2.53244e+06	16555081	2.66075e+06	5.44506e+06	2.67431e+06	5.397e+06	7.21849e+06	7.02945e+06	3.66565e+06	6.74547e+06	4.39838e+06	3.00177e+06	3.31292e+06	7.32815e+06	3.1491e+06	5.91057e+06	1.10596e+06	2.93042e+06	2.00104e+06	2.81473e+06	6.64624e+06
High	STKGPSVFPLAPSSKST	0.00559354	0.000528521	0.886	2	P0DOX5	Immunoglobulin gamma-1 heavy chain	0	1690.9	246934	158386	71100.9	112294		104868	96831.9	126599		139220		94520.3		97512.7	137481	119187	192408	155594	188655		526558	472591	392271		291302	428334			80590.6				72309.6		384486	130406	495607
High	STFTGFLLYHDTN	0.00200477	0.000528521	1.142	55	Q15848	Adiponectin	0	1515.71	312048	2.50301e+06	790244	1.18859e+06	396530	1197494	418980	616206	349698	2.4018e+06	3.46178e+06	1.6032e+06	456171	222517	560070	1.1934e+06	1.34594e+06	839890	1.07287e+06	1.03001e+06	560720	164271	1.20061e+06	1.00648e+06	433725	5151787	185581	808377	1.84568e+06	479318	556496	328089	4.10619e+06	2.93971e+06	1.3667e+06	132236	1.90275e+06	390717	960303	2.68601e+06
High	STFESKSYKMA	0.00599105	0.000528521	0.869	9	P02671	Fibrinogen alpha chain	0	1294.6	2.38092e+06	993696	1.80208e+06	1.44513e+06	2.24101e+06	1.41843e+06	3.65979e+06	2.5867e+06	2.41599e+06	1.73614e+06	1.22326e+06	1462229	2.5063e+06	1.02378e+06	824339	2.35097e+06	784787	1.47378e+06	1.18665e+06	628399	4.31258e+06	2.19259e+06	1.78867e+06	994271	5644546	1565229	1.57866e+06	1.49743e+06	1.99463e+06	3.12738e+06	2.50254e+06	916864	1.62944e+06	1.02711e+06	1228397	692614	1.78736e+06	2.02447e+06	2.20103e+06	1.64491e+06
High	SSYSKQFTSSTSYNRGDSTFESKSY	0.0089091	0.000528521	0.772	6	P02671	Fibrinogen alpha chain	0	2844.26	1.76639e+06	575654	511741	694937	429087	720374	1.06809e+06	356429	706165	417902	227086	317025	63667.6	398197	248388	567453	146270	311781	478230	329722	1.75733e+06	562556	1.11902e+06	796646	498518	1.53969e+06	1.18492e+06	213995	616864	268660	763834	207667	2.07647e+06	290839	799375	207610	260260	286716	204747	700387
High	SSYSKQFTSSTSYNRGDSTFES	0.00472416	0.000528521	0.928	7	P02671	Fibrinogen alpha chain	0	2466.07	1.14184e+06	1.09624e+06	265042	669236	182225	741589	1.60438e+06	954127	1.39829e+06	927974	616694	783540	239829	933103	313862	997404	388523	871029	1.17109e+06	454730	2.28788e+06	448484	1384147	790487	950461	2.28401e+06	1.26398e+06	584029	1.0453e+06	1.02735e+06	747042		2.33787e+06	544370	1351237	253694	677350	277380	484768	1.18061e+06
High	SSTLTLSKADYEK	0.012266	0.000528521	0.696	1	P01834	Immunoglobulin kappa constant	0	1442.74	181511	261873	96825.9	88537.7	86432.9	92078.3	105046	132287	59620.3	312993	46831.1	122081	183000	108639	57728.7	96977.4	234392	122615	105136	60913.7	249391	164710	153237	158487	120882	254841	44834.3	276310	190643	69776.2	73183.1	156741	242383	33581.9	155492	55631.6	355192	102555	183460	167106
High	SSSYSKQFTSSTSYNRGDSTFESKSYKMADEAG	0.00377457	0.000528521	0.984	8	P02671	Fibrinogen alpha chain	0	3649.59	225197	508327	479226	118667	331863	184059	575559	334480	501614	907451	801522	429160	120557	179288	262509	526272	202650	544108	182811	366730	789226	753274	437249	411100	891625	683307	564822	376838	514163	526382	752722	152092	686068	320753	830899	93475.5	687956	674698	357954	472398
High	SSSYSKQFTSSTSYNRGDSTFESKSYKMAD	7.39455e-05	0.000528521	1.966	18	P02671	Fibrinogen alpha chain	0	3392.49	535218	1.61798e+06	1.5485e+06	577310	875892	602297	996822	712256	1.78555e+06	1.73639e+06	1994217	768374	172399	409769	636183	1.03451e+06	403937	1.4892e+06	343621	1.27197e+06	2.29734e+06	2.02341e+06	1.09912e+06	932570	1.54136e+06	1.77457e+06	1.01464e+06	683751	1.30304e+06	1.33127e+06	1661476	423508	1.9743e+06	654074	2739855	190624	1.19631e+06	1174846	651136	811571
High	SSSYSKQFTSSTSYNRGDSTFESKSYKMAD	0.000468502	0.000528521	1.505	5	P02671	Fibrinogen alpha chain	0	3376.49	533311	801915	721723	658476	293366	366993	1179901	556833	1.36415e+06	928879	1.99655e+06	683556		253195	406968	1.13699e+06	212373	868107	242487	187393	334064	1.23031e+06	45335.1	282914	381507	1.32605e+06		221273	1.17221e+06	149356	1.24261e+06	41405.2	1.19405e+06	587245	1.99885e+06		217034			196911
High	SSSYSKQFTSSTSYNRGDSTFESKSYKMA	5.11384e-07	0.000528521	3.208	79	P02671	Fibrinogen alpha chain	0	3277.46	1.19937e+07	7.67218e+06	8.96194e+06	6.17073e+06	1.03509e+07	5.50375e+06	1.51771e+07	7.46092e+06	2.56911e+07	8.41419e+06	8.35511e+06	8.7125e+06	2.49476e+06	2.96064e+06	7.62757e+06	1.69179e+07	2.98968e+06	1.33545e+07	5.16854e+06	6.52407e+06	4.05828e+07	1.93032e+07	2.36511e+07	1.64452e+07	3.55839e+07	1.21382e+07	1.41503e+07	4.92513e+06	1.17238e+07	9.87437e+06	1.52271e+07	3.7955e+06	1.31913e+07	6.26725e+06	9.62203e+06	2.84745e+06	5.69992e+06	1.50556e+07	7.03918e+06	1.20393e+07
High	SSSYSKQFTSSTSYNRGDSTFESKSYKMA	5.78981e-07	0.000528521	3.177	42	P02671	Fibrinogen alpha chain	0	3261.46	1.29975e+07	1.67428e+06	3.40726e+06	3.39564e+06	3.76426e+06	4852354	7.89016e+06	6.07077e+06	14274361	3.3787e+06	7.3188e+06	6.9785e+06		1.03953e+06	2.47333e+06	8.52613e+06	2.26709e+06	4.29259e+06	3.37066e+06	798303	2.74959e+06	6.62155e+06	2.21776e+06	2.14351e+06	8.95837e+06	4.78382e+06	1.47879e+06	3.79689e+06	6.10968e+06	1.68531e+06	1.00285e+07	627306	5.41792e+06	3.78242e+06	7.59273e+06		1.03009e+06		335042	1.74786e+06
High	SSSYSKQFTSSTSYNRGDSTFESKSYKM	3.18797e-07	0.000528521	3.326	51	P02671	Fibrinogen alpha chain	0	3206.42	1.13898e+07	2.77106e+06	4.15092e+06	1.9863e+06	6.04264e+06	2.54046e+06	1.0754e+07	3.99672e+06	1.42384e+07	3.76417e+06	4.12444e+06	2.10237e+06	1.75053e+06	1.40603e+06	4.28422e+06	9.31152e+06	1.27664e+06	5.0884e+06	3.56621e+06	3.13474e+06	2.32757e+07	9.08525e+06	1.46489e+07	6.49471e+06	1.61588e+07	5.94971e+06	1.06221e+07	5.55627e+06	7.27643e+06	8.88888e+06	5.67246e+06	2.52547e+06	7.07829e+06	2.32553e+06	5.21554e+06	4.4725e+06	2.06687e+06	5.89731e+06	4.83377e+06	5.50677e+06
High	SSSYSKQFTSSTSYNRGDSTFESKSYKM	1.26421e-06	0.000528521	2.982	39	P02671	Fibrinogen alpha chain	0	3190.43	9.23167e+06	639205	1.54372e+06	1.31615e+06	2.12091e+06	1.86897e+06	5.63049e+06	2.86089e+06	8.26601e+06	1.4076e+06	4.25018e+06	1.42649e+06	114147	418370	1.36266e+06	4.94336e+06	49293.8	1.63412e+06	1.83029e+06	456416	1.7764e+06	3.23921e+06	1.56971e+06	893734	3.61035e+06	2.55416e+06	1.06482e+06	2.33466e+06	4.03213e+06	1.3365e+06	3.30477e+06	222990	2.58571e+06	1.24921e+06	3.67659e+06	8096.5
High	SSSYSKQFTSSTSYNRGDSTFESKSY	7.18887e-06	0.000528521	2.548	95	P02671	Fibrinogen alpha chain	0	2931.29	9417604	1.13617e+07	3.22527e+06	6212023	3.38925e+06	7.60516e+06	13943717	12746427	1.97097e+07	6.81973e+06	8.15706e+06	14409734	2.26019e+06	7.32087e+06	3.00693e+06	10513910	3.30223e+06	1.00132e+07	8198058	4196841	37212116	7.20203e+06	12569616	6.78064e+06	11951396	17850053	9.19733e+06	6.62711e+06	7.23684e+06	6.99264e+06	8.75124e+06	7.18034e+06	20116944	3.56501e+06	11110742	3.21152e+06	5.25504e+06	4522761	4.15971e+06	1.08463e+07
[truncated: 1,602 more rows]
[truncated: 12 more columns]

## Sheet: Table S2
Table S2: Details of endogenous peptides after 70% filtration and imputation
[truncated: 1,848 more rows]

## Sheet: Table S3
		Table S3: Results of Chi-Square test
[truncated: 224 more rows]

## Sheet: Table S6
Table S6: Results of Causal Network Analysis using IPA
[truncated: 57 more rows]
